# Supplementary material for: 5-Bromo-3-cyclo­hexyl­sulfonyl-2-methyl-1-benzofuran
Source: Acta Crystallogr Sect E Struct Rep Online. 2011 Feb 2;67(Pt 3):o542. doi: 10.1107/S1600536811003515 (PMC3052108; doi:10.1107/S1600536811003515)
Supplement: Supplementary file 2 [file e-67-0o542-Isup2.hkl]

# 
# h,k,l, Fc-squared, Fo-squared, sigma(Fo-squared) and status flag 
# 
data_I
_shelx_title ' 1055 IN P-1' 
_shelx_refln_list_code          4 
_shelx_F_calc_maximum      172.71 
_exptl_crystal_F_000       364.00 
_reflns_d_resolution_high  0.7681 
 
loop_ 
 _symmetry_equiv_pos_as_xyz 
 'x, y, z' 
 '-x, -y, -z' 
 
_cell_length_a     6.3452 
_cell_length_b     8.2065 
_cell_length_c    14.4866 
_cell_angle_alpha  98.842 
_cell_angle_beta   97.693 
_cell_angle_gamma  96.385 
 
_shelx_F_squared_multiplier     1.000 
 
loop_ 
 _refln_index_h 
 _refln_index_k 
 _refln_index_l 
 _refln_F_squared_calc 
 _refln_F_squared_meas 
 _refln_F_squared_sigma 
 _refln_observed_status 
   1   0   0     1467.01     1471.25     23.31 o 
   2   0   0     6470.97     5613.93    107.40 o 
   3   0   0        0.92        4.15      0.53 o 
   4   0   0     2961.44     2780.85     42.66 o 
   5   0   0      377.38      373.93      6.53 o 
   6   0   0      841.02      825.57     22.76 o 
   7   0   0       68.21       79.38      4.32 o 
   8   0   0       37.53       36.78      3.54 o 
  -8   1   0        7.41        6.27      2.80 o 
  -7   1   0       21.83       22.48      2.75 o 
  -6   1   0        3.27        3.05      1.56 o 
  -5   1   0      897.32      884.35     15.68 o 
  -4   1   0       34.83       35.74      1.22 o 
  -3   1   0     1767.79     1752.39     26.98 o 
  -2   1   0       18.58       18.90      0.64 o 
  -1   1   0     2565.47     2405.33     59.07 o 
   0   1   0     2892.13     2399.30     50.30 o 
   1   1   0      547.52      594.45      8.27 o 
   2   1   0     1121.86     1108.23     17.71 o 
   3   1   0      191.08      167.89      2.90 o 
   4   1   0     3798.62     3736.69     54.81 o 
   5   1   0       60.60       53.53      2.08 o 
   6   1   0      718.78      729.08     17.61 o 
   7   1   0       40.88       44.34      3.27 o 
  -8   2   0        6.93        7.49      2.75 o 
  -7   2   0      107.26      116.35      4.37 o 
  -6   2   0       19.14       18.40      1.64 o 
  -5   2   0       79.38       78.17      2.85 o 
  -4   2   0       81.21       89.02      1.96 o 
  -3   2   0     1545.92     1607.54     24.32 o 
  -2   2   0     1560.82     1694.15     27.35 o 
  -1   2   0    15507.44    11913.17    386.24 o 
   0   2   0     1875.72     2037.11     42.31 o 
   1   2   0    10523.79     8414.69    185.52 o 
   2   2   0      247.42      255.24      5.32 o 
   3   2   0     2942.73     2847.30     41.84 o 
   4   2   0      273.87      260.40      6.02 o 
   5   2   0      869.42      812.82     16.23 o 
   6   2   0      308.31      314.42      8.59 o 
   7   2   0      333.26      330.91     21.00 o 
  -8   3   0        1.95       -2.19      2.19 o 
  -7   3   0       23.86       26.74      2.84 o 
  -6   3   0       41.80       43.89      1.90 o 
  -5   3   0        8.18        9.96      0.96 o 
  -4   3   0       74.80       72.78      1.49 o 
  -3   3   0      686.57      683.47     10.85 o 
  -2   3   0      138.07      151.80      3.65 o 
  -1   3   0      418.08      522.32      7.43 o 
   0   3   0        0.40        9.02      2.21 o 
   1   3   0      540.71      552.92      9.63 o 
   2   3   0      187.83      247.00      5.13 o 
   3   3   0      990.53     1060.86     20.90 o 
   4   3   0      141.92      130.72      4.22 o 
   5   3   0      314.27      321.75     10.55 o 
   6   3   0       58.08       56.27      5.32 o 
   7   3   0      384.32      346.10     12.01 o 
  -7   4   0        8.50       10.22      2.45 o 
  -6   4   0        7.90        8.06      1.94 o 
  -5   4   0      197.47      206.06      4.46 o 
  -4   4   0      216.73      213.47      4.23 o 
  -3   4   0     1488.23     1537.16     23.90 o 
  -2   4   0      738.68      773.36     11.95 o 
  -1   4   0       52.70       75.62      3.00 o 
   0   4   0      195.03      171.29      4.80 o 
   1   4   0      735.62      746.13     11.98 o 
   2   4   0      522.74      543.79     14.03 o 
   3   4   0      232.66      244.96      6.32 o 
   4   4   0       45.67       46.53      3.82 o 
   5   4   0      209.13      199.13     11.05 o 
   6   4   0       93.23       79.57      7.23 o 
   7   4   0      138.43      112.73      9.44 o 
  -7   5   0       24.91       31.90      3.62 o 
  -6   5   0      190.32      188.72      8.58 o 
  -5   5   0       83.75       83.85      3.82 o 
  -4   5   0      176.42      179.64      4.95 o 
  -3   5   0        2.45        1.57      0.85 o 
  -2   5   0      268.33      262.66      4.41 o 
  -1   5   0        3.13        3.72      0.55 o 
   0   5   0       58.43       56.76      1.52 o 
   1   5   0      321.59      363.23      7.08 o 
   2   5   0      284.45      282.93      8.28 o 
   3   5   0       21.20       32.19      5.02 o 
   4   5   0       18.97       21.90      3.82 o 
   5   5   0       14.66       16.43      2.70 o 
   6   5   0       96.33       86.81      7.43 o 
  -7   6   0        3.99       -2.94      3.04 o 
  -6   6   0      406.36      423.99     12.16 o 
  -5   6   0       14.76        9.70      2.31 o 
  -4   6   0       86.52       93.24      4.64 o 
  -3   6   0       27.13       38.72      2.01 o 
  -2   6   0      805.61      860.32     14.31 o 
  -1   6   0       17.07       16.91      0.90 o 
   0   6   0      311.06      348.86      6.94 o 
   1   6   0        8.34        6.15      0.87 o 
   2   6   0      180.47      172.34      6.44 o 
   3   6   0       14.85       21.50      3.22 o 
   4   6   0      385.32      348.63     16.68 o 
   5   6   0        0.04       -2.42      2.63 o 
   6   6   0       30.49       29.54      5.63 o 
  -6   7   0      121.13      135.64      7.43 o 
  -5   7   0      177.72      175.51      7.94 o 
  -4   7   0       72.45       89.60      4.13 o 
  -3   7   0      103.41      111.90      4.14 o 
  -2   7   0      279.30      294.62      9.69 o 
  -1   7   0       69.08       79.46      1.80 o 
   0   7   0      110.46      119.96      2.61 o 
   1   7   0       36.71       39.59      3.22 o 
   2   7   0      159.21      157.74      8.24 o 
   3   7   0       31.40       28.53      3.82 o 
   4   7   0      101.59       87.81      7.03 o 
   5   7   0        5.61        9.33      3.12 o 
  -6   8   0       15.45       10.13      4.05 o 
  -5   8   0      190.01      192.40      8.38 o 
  -4   8   0       27.94       32.88      3.41 o 
  -3   8   0      283.04      292.57      9.65 o 
  -2   8   0       88.43       99.98      4.26 o 
  -1   8   0      390.72      418.94     12.28 o 
   0   8   0      223.32      225.30      7.09 o 
   1   8   0      196.28      187.48      9.24 o 
   2   8   0      182.56      172.81      9.24 o 
   3   8   0      122.69      121.17      7.84 o 
   4   8   0       58.03       58.07      6.03 o 
  -5   9   0      129.80      134.95      7.03 o 
  -4   9   0       82.66       84.53      4.97 o 
  -3   9   0      157.77      159.74      6.46 o 
  -2   9   0       20.64       15.88      2.26 o 
  -1   9   0      313.58      317.32      9.79 o 
   0   9   0        0.38        2.31      1.71 o 
   1   9   0      428.50      403.29     17.88 o 
   2   9   0       30.89       32.35      4.22 o 
   3   9   0       85.51       87.81      7.03 o 
  -3  10   0        3.55        4.12      2.70 o 
  -2  10   0       80.48       79.44      4.33 o 
  -1  10   0      124.52      136.95      5.39 o 
   0  10   0      209.90      204.18      9.44 o 
   1  10   0      135.37      135.23      8.04 o 
  -1 -10   1        1.64        1.81      2.81 o 
   0 -10   1        5.28        6.63      1.85 o 
   1 -10   1        3.58        3.01      2.51 o 
   2 -10   1        8.10        7.45      2.20 o 
   3 -10   1       12.15       12.40      2.84 o 
  -3  -9   1       61.40       68.72      5.83 o 
  -2  -9   1       36.15       32.95      4.02 o 
  -1  -9   1      416.08      401.08     17.48 o 
   0  -9   1        9.03        9.26      1.63 o 
   1  -9   1       62.95       61.45      3.11 o 
   2  -9   1        1.47        0.90      3.32 o 
   3  -9   1       12.33       11.05      2.48 o 
   4  -9   1        2.63        1.81      2.84 o 
   5  -9   1        1.89       -0.57      3.40 o 
  -4  -8   1      195.80      185.45      7.46 o 
  -3  -8   1       43.57       52.04      5.02 o 
  -2  -8   1      233.39      209.98     10.45 o 
  -1  -8   1       70.24       70.93      4.62 o 
   0  -8   1      184.73      183.66      6.26 o 
   1  -8   1      120.44      112.53      5.83 o 
   2  -8   1       14.13       11.34      1.77 o 
   3  -8   1       69.17       65.96      3.62 o 
   4  -8   1        1.61        1.31      2.48 o 
   5  -8   1       41.15       30.11      3.27 o 
   6  -8   1       19.26        8.87      3.89 o 
  -5  -7   1       30.12       27.53      5.22 o 
  -4  -7   1      200.74      190.08      7.53 o 
  -3  -7   1       76.63       71.33      5.63 o 
  -2  -7   1     1205.70     1146.58     47.22 o 
  -1  -7   1      296.79      295.59     12.86 o 
   0  -7   1      881.80      918.52     17.52 o 
   1  -7   1       26.40       29.37      1.21 o 
   2  -7   1      364.58      363.61      7.90 o 
   3  -7   1       30.59       27.93      1.98 o 
   4  -7   1      279.68      283.98      9.59 o 
   5  -7   1       20.95       15.60      2.73 o 
   6  -7   1        2.94        7.28      3.03 o 
  -6  -6   1       71.25       56.67      6.63 o 
  -5  -6   1      319.23      286.95     14.67 o 
  -4  -6   1       84.05       75.93      4.26 o 
  -3  -6   1      671.85      629.15     26.93 o 
  -2  -6   1      416.85      442.34     14.87 o 
  -1  -6   1     1081.01     1128.92     19.08 o 
   0  -6   1      939.94      984.02     24.75 o 
   1  -6   1      291.30      291.77      6.06 o 
   2  -6   1      503.23      511.46      8.19 o 
   3  -6   1      122.90      131.39      3.35 o 
   4  -6   1      621.43      619.72     15.29 o 
   5  -6   1        1.22       -0.73      2.04 o 
   6  -6   1      290.08      277.96     10.95 o 
   7  -6   1       13.30        9.60      3.44 o 
  -6  -5   1        1.60       -1.00      4.02 o 
  -5  -5   1      371.91      356.47     17.28 o 
  -4  -5   1        0.08        0.50      1.85 o 
  -3  -5   1     1776.41     1823.70     41.35 o 
  -2  -5   1        2.61        3.13      0.96 o 
  -1  -5   1      625.28      651.63     10.58 o 
   0  -5   1       19.41       23.04      1.53 o 
   1  -5   1     2156.92     2187.26     45.85 o 
   2  -5   1       83.36       86.57      1.89 o 
   3  -5   1      510.60      499.06     10.38 o 
   4  -5   1      345.01      335.81      6.93 o 
   5  -5   1      470.13      462.61     12.38 o 
   6  -5   1       83.06       77.33      4.89 o 
   7  -5   1        7.43        9.04      3.12 o 
  -7  -4   1       95.51       96.65      8.64 o 
  -6  -4   1       26.22       23.71      4.82 o 
  -5  -4   1      437.29      380.38     18.08 o 
  -4  -4   1      560.41      552.60     18.42 o 
  -3  -4   1     1322.27     1338.44     30.40 o 
  -2  -4   1      235.96      228.69      4.91 o 
  -1  -4   1     1608.07     1689.64     26.60 o 
   0  -4   1      703.17      685.24     14.78 o 
   1  -4   1     6128.75     6096.88    121.93 o 
   2  -4   1        4.60        5.14      0.59 o 
   3  -4   1     1037.27     1057.27     17.82 o 
   4  -4   1       29.75       28.27      1.17 o 
   5  -4   1     1588.97     1608.71     29.37 o 
   6  -4   1        1.70        0.69      1.79 o 
   7  -4   1      361.22      363.16     12.76 o 
  -7  -3   1        3.43        2.12      2.75 o 
  -6  -3   1       45.39       39.07      7.74 o 
  -5  -3   1        1.83        2.12      1.48 o 
  -4  -3   1      853.83      885.91     18.39 o 
  -3  -3   1       69.27       68.75      1.87 o 
  -2  -3   1      513.63      509.69     11.74 o 
  -1  -3   1      203.09      243.80      4.38 o 
   0  -3   1     1421.17     1443.73     30.24 o 
   1  -3   1     1154.01     1246.14     20.57 o 
   2  -3   1      677.37      621.71      9.65 o 
   3  -3   1     1446.21     1495.42     24.36 o 
   4  -3   1      623.06      624.82      8.75 o 
   5  -3   1      603.62      613.74      9.79 o 
   6  -3   1      198.64      208.27      4.94 o 
   7  -3   1      414.81      427.51     11.05 o 
   8  -3   1       14.41       17.76      2.56 o 
  -7  -2   1        0.49       -0.91      2.12 o 
  -6  -2   1      219.55      210.01      9.43 o 
  -5  -2   1       39.85       35.46      2.36 o 
  -4  -2   1      514.58      514.08      9.80 o 
  -3  -2   1       40.74       47.96      1.15 o 
  -2  -2   1     1499.79     1604.81     28.06 o 
  -1  -2   1       33.36       33.10      0.86 o 
   0  -2   1     3193.85     3217.28     55.43 o 
   1  -2   1       70.99       95.39      1.65 o 
   2  -2   1     6150.78     5849.52    126.20 o 
   3  -2   1      293.90      318.21      4.63 o 
   4  -2   1     2041.58     2026.40     29.30 o 
   5  -2   1        3.32        5.27      1.01 o 
   6  -2   1      550.33      548.96     10.73 o 
   7  -2   1      163.17      162.05      5.51 o 
   8  -2   1      208.93      228.19      8.27 o 
  -8  -1   1       78.24       83.18      8.34 o 
  -7  -1   1       81.78       71.04      3.97 o 
  -6  -1   1       51.33       52.58      2.66 o 
  -5  -1   1      332.36      303.72      6.08 o 
  -4  -1   1       38.23       33.77      1.15 o 
  -3  -1   1      389.10      473.50      7.28 o 
  -2  -1   1      235.96      247.80      3.85 o 
  -1  -1   1      141.62      153.84      2.41 o 
   0  -1   1      453.79      488.43      8.60 o 
   1  -1   1     1080.25     1089.41     20.83 o 
   2  -1   1     1734.29     1808.61     29.16 o 
   3  -1   1      477.02      486.14      7.33 o 
   4  -1   1      408.40      391.24      7.43 o 
   5  -1   1       54.00       47.50      1.63 o 
   6  -1   1      449.73      459.90     11.64 o 
   7  -1   1       84.36       82.17      6.53 o 
   8  -1   1      110.17      119.15      5.72 o 
  -8   0   1       83.60       94.91      7.33 o 
  -7   0   1      216.63      222.50     13.76 o 
  -6   0   1      264.42      247.47      8.17 o 
  -5   0   1      121.67      116.13      2.73 o 
  -4   0   1      483.11      449.86      7.13 o 
  -3   0   1      319.05      332.66      5.27 o 
  -2   0   1     4370.63     4162.38     73.45 o 
  -1   0   1     1032.52     1072.58     16.43 o 
   0   0   1     2414.88     1920.89     42.39 o 
   1   0   1     1181.16     1247.61     20.12 o 
   2   0   1      590.76      618.09      9.06 o 
   3   0   1     1994.04     1996.87     30.68 o 
   4   0   1       10.06        9.13      0.85 o 
   5   0   1       57.12       58.89      1.92 o 
   6   0   1       92.03       90.97      3.61 o 
   7   0   1      220.66      220.04      9.75 o 
   8   0   1       36.18       38.28      3.60 o 
  -8   1   1       30.69       26.12      3.18 o 
  -7   1   1      217.76      219.97     10.65 o 
  -6   1   1       12.56       14.27      1.90 o 
  -5   1   1     1744.53     1704.52     28.02 o 
  -4   1   1       50.13       43.76      1.41 o 
  -3   1   1      643.52      564.08      8.65 o 
  -2   1   1      400.94      386.74      5.71 o 
  -1   1   1      989.93     1019.34     16.04 o 
   0   1   1      884.96      968.84     19.38 o 
   1   1   1       36.64       39.57      0.89 o 
   2   1   1     1602.32     1618.85     25.74 o 
   3   1   1      105.79       94.07      1.78 o 
   4   1   1      239.95      267.64      4.75 o 
   5   1   1       17.25       16.80      1.35 o 
   6   1   1       45.74       39.72      3.35 o 
   7   1   1       25.83       33.03      2.98 o 
  -8   2   1       59.15       60.32      5.12 o 
  -7   2   1      201.23      202.77      6.14 o 
  -6   2   1      715.59      709.34     13.65 o 
  -5   2   1      981.60      961.56     20.07 o 
  -4   2   1       64.35       53.34      1.46 o 
  -3   2   1     3259.24     3005.74     40.34 o 
  -2   2   1       83.33       98.33      2.89 o 
  -1   2   1    29829.09    19977.01    549.59 o 
   0   2   1     1798.85     1986.29     34.78 o 
   1   2   1     4043.72     3808.47    113.98 o 
   2   2   1        0.92        1.96      0.51 o 
   3   2   1      623.31      537.83      8.83 o 
   4   2   1      163.51      171.24      3.37 o 
   5   2   1      805.66      769.09     14.90 o 
   6   2   1       21.65       26.88      2.66 o 
   7   2   1       15.57       16.17      2.55 o 
  -8   3   1       38.71       45.60      3.27 o 
  -7   3   1        0.43        1.50      2.15 o 
  -6   3   1     1541.31     1507.12     27.75 o 
  -5   3   1        9.39        8.01      0.91 o 
  -4   3   1     1562.03     1564.60     20.67 o 
  -3   3   1      101.89       92.59      1.96 o 
  -2   3   1     3780.12     3703.78     52.70 o 
  -1   3   1       13.93       33.68      0.80 o 
   0   3   1     2817.96     3015.99     55.20 o 
   1   3   1     1433.93     1453.09     28.74 o 
   2   3   1      228.53      210.23      4.47 o 
   3   3   1     1213.26     1245.59     24.52 o 
   4   3   1      430.21      395.98      8.45 o 
   5   3   1      238.38      256.90      8.78 o 
   6   3   1       29.26       29.97      3.82 o 
   7   3   1        4.40        8.04      3.82 o 
  -7   4   1       63.11       59.10      3.98 o 
  -6   4   1      160.74      163.73      4.98 o 
  -5   4   1       33.48       26.92      1.76 o 
  -4   4   1     1023.52     1034.30     17.22 o 
  -3   4   1      141.98      161.88      2.83 o 
  -2   4   1     8702.94     8044.57    127.90 o 
  -1   4   1      938.80     1124.42     16.78 o 
   0   4   1     7307.63     6715.23    140.64 o 
   1   4   1        0.35        2.65      0.60 o 
   2   4   1     1759.37     1803.23     34.72 o 
   3   4   1      105.27      105.06      3.28 o 
   4   4   1     1835.04     1759.35     59.28 o 
   5   4   1      109.44      112.27      5.75 o 
   6   4   1      237.95      213.40     12.46 o 
  -7   5   1       32.16       27.10      5.36 o 
  -6   5   1        4.81        4.25      2.63 o 
  -5   5   1      419.02      406.92     11.31 o 
  -4   5   1      175.10      181.41      5.05 o 
  -3   5   1     1328.50     1320.52     22.49 o 
  -2   5   1       22.24       36.59      2.58 o 
  -1   5   1       85.34       81.31      1.62 o 
   0   5   1      391.41      383.38      6.64 o 
   1   5   1      443.07      473.32      9.13 o 
   2   5   1      837.24      877.90     23.92 o 
   3   5   1      219.16      218.53     13.46 o 
   4   5   1      420.71      421.18     19.49 o 
   5   5   1        2.79       -0.40      2.56 o 
   6   5   1      148.49      139.25      9.85 o 
  -7   6   1        2.34        4.31      3.32 o 
  -6   6   1       17.61       19.55      4.61 o 
  -5   6   1      136.34      126.60      7.43 o 
  -4   6   1      293.62      316.19      8.30 o 
  -3   6   1     1512.51     1514.19     35.44 o 
  -2   6   1        2.23        3.12      0.87 o 
  -1   6   1      640.48      667.74      9.82 o 
   0   6   1      122.06      113.41      2.37 o 
   1   6   1     2090.11     2121.97     61.23 o 
   2   6   1      251.21      228.07     11.05 o 
   3   6   1      313.78      328.15     19.39 o 
   4   6   1      148.38      123.58      8.24 o 
   5   6   1      362.47      322.30     11.58 o 
  -6   7   1        0.87        4.79      3.62 o 
  -5   7   1       27.53       31.72      3.69 o 
  -4   7   1      156.62      145.03      9.54 o 
  -3   7   1        5.49        2.31      1.99 o 
  -2   7   1        0.92        0.75      1.49 o 
  -1   7   1       45.04       39.13      2.83 o 
   0   7   1        1.91        2.73      1.34 o 
   1   7   1      411.51      399.88     17.48 o 
   2   7   1        0.31        2.81      2.61 o 
   3   7   1       69.11       68.72      5.63 o 
   4   7   1        1.59       -0.60      3.82 o 
   5   7   1      204.92      192.65      8.24 o 
  -6   8   1        0.85        2.28      3.75 o 
  -5   8   1       41.69       44.01      4.47 o 
  -4   8   1       44.35       29.00      3.41 o 
  -3   8   1       21.44       24.92      2.84 o 
  -2   8   1       19.46       20.56      2.20 o 
  -1   8   1       77.82       74.62      3.54 o 
   0   8   1      106.58      114.46      7.23 o 
   1   8   1       38.58       32.95      3.62 o 
   2   8   1       33.24       37.98      4.22 o 
   3   8   1      195.17      198.13     10.85 o 
   4   8   1       56.98       66.31      6.63 o 
  -5   9   1        5.89       12.65      4.52 o 
  -4   9   1       13.27        8.85      3.12 o 
  -3   9   1       13.84       14.42      3.32 o 
  -2   9   1        9.56        7.51      4.42 o 
  -1   9   1       20.41       18.45      2.27 o 
   0   9   1        1.99        4.06      1.91 o 
   1   9   1       22.28       23.51      3.62 o 
   2   9   1       29.04       25.32      4.22 o 
   3   9   1       11.07       14.87      4.42 o 
  -3  10   1       19.60       20.59      3.19 o 
  -2  10   1       64.88       70.01      4.05 o 
  -1  10   1       10.76       10.53      4.32 o 
   0  10   1        6.08        6.03      3.22 o 
   1  10   1       39.07       35.77      4.62 o 
  -1 -10   2       17.80       22.71      3.22 o 
   0 -10   2      197.15      195.72      6.25 o 
   1 -10   2      115.58       99.82      7.64 o 
   2 -10   2      207.39      204.48     11.86 o 
   3 -10   2       68.80       69.99      4.05 o 
  -3  -9   2       21.40       15.67      4.02 o 
  -2  -9   2       21.61       19.29      3.42 o 
  -1  -9   2        0.22        0.80      2.21 o 
   0  -9   2      198.77      208.18      8.34 o 
   1  -9   2       12.42       17.48      2.21 o 
   2  -9   2      425.82      433.57     22.10 o 
   3  -9   2       17.89       22.61      2.63 o 
   4  -9   2      138.38      144.17      7.54 o 
   5  -9   2        4.72       -0.40      3.27 o 
  -4  -8   2       22.94       22.09      2.91 o 
  -3  -8   2      102.71       96.45      6.83 o 
  -2  -8   2       44.25       49.23      4.02 o 
  -1  -8   2       33.56       35.59      2.43 o 
   0  -8   2      204.80      209.78     10.85 o 
   1  -8   2      325.33      357.67     10.85 o 
   2  -8   2      144.00      151.84      4.56 o 
   3  -8   2      180.92      197.25      7.02 o 
   4  -8   2      144.75      144.35      5.36 o 
   5  -8   2      100.86      108.52      5.01 o 
   6  -8   2      154.80      154.24     11.35 o 
  -5  -7   2        9.35       11.45      4.22 o 
  -4  -7   2       30.30       33.45      7.03 o 
  -3  -7   2        7.07        6.23      3.01 o 
  -2  -7   2      397.79      408.31     17.68 o 
  -1  -7   2       28.06       33.71      1.35 o 
   0  -7   2      140.18      145.71      6.32 o 
   1  -7   2      204.79      221.17      9.46 o 
   2  -7   2       14.38       17.34      2.35 o 
   3  -7   2       54.69       67.56      3.28 o 
   4  -7   2       54.47       46.96      4.44 o 
   5  -7   2       83.27      102.15      6.13 o 
   6  -7   2        2.25        3.75      2.90 o 
  -6  -6   2       21.31       12.86      5.02 o 
  -5  -6   2      244.35      220.03     12.06 o 
  -4  -6   2       50.35       52.85      3.41 o 
  -3  -6   2      497.35      483.47     21.10 o 
  -2  -6   2        3.00        4.96      1.28 o 
  -1  -6   2      425.04      445.27      8.82 o 
   0  -6   2       16.75       16.81      1.74 o 
   1  -6   2      381.69      393.14      9.16 o 
   2  -6   2        0.33       -0.23      0.93 o 
   3  -6   2      171.24      180.39      4.21 o 
   4  -6   2       10.39        4.32      2.09 o 
   5  -6   2       15.29       18.45      2.64 o 
   6  -6   2        3.76        3.75      2.78 o 
   7  -6   2      100.69      104.62      5.56 o 
  -6  -5   2       15.97       15.47      4.42 o 
  -5  -5   2      179.61      174.82     10.25 o 
  -4  -5   2      196.48      167.99      9.24 o 
  -3  -5   2     1181.03     1208.99     39.57 o 
  -2  -5   2      353.87      389.23      6.70 o 
  -1  -5   2     1117.23     1125.63     19.83 o 
   0  -5   2        4.33        2.10      1.08 o 
   1  -5   2      540.54      559.02     11.09 o 
   2  -5   2      141.88      150.64      2.90 o 
   3  -5   2      534.35      553.77     10.50 o 
   4  -5   2       32.79       34.89      2.60 o 
   5  -5   2       27.87       27.36      2.66 o 
   6  -5   2       17.00       12.94      2.73 o 
   7  -5   2       12.52        8.37      3.13 o 
  -7  -4   2        1.42        1.21      4.82 o 
  -6  -4   2      463.72      402.69     19.49 o 
  -5  -4   2       68.93       56.06      5.22 o 
  -4  -4   2      930.87      933.17     29.65 o 
  -3  -4   2       95.21       94.81      2.79 o 
  -2  -4   2     1301.73     1385.57     23.91 o 
  -1  -4   2      354.62      336.45      6.15 o 
   0  -4   2      738.58      705.07     13.62 o 
   1  -4   2      254.23      240.71      5.08 o 
   2  -4   2      100.07       89.88      1.90 o 
   3  -4   2      295.68      283.48      5.73 o 
   4  -4   2      131.61      127.25      3.33 o 
   5  -4   2      400.32      388.97     16.79 o 
   6  -4   2       35.08       32.78      2.41 o 
   7  -4   2       39.22       36.88      2.94 o 
  -7  -3   2       37.19       32.75      3.72 o 
  -6  -3   2      352.07      331.61     11.12 o 
  -5  -3   2        4.20        3.25      1.49 o 
  -4  -3   2     1991.67     1970.92     49.25 o 
  -3  -3   2       71.56       83.10      2.25 o 
  -2  -3   2     1374.68     1361.40     26.31 o 
  -1  -3   2       34.19       41.13      0.98 o 
   0  -3   2     2967.18     2970.87     51.69 o 
   1  -3   2      456.93      493.80      7.65 o 
   2  -3   2     1125.30     1089.48     18.47 o 
   3  -3   2       45.03       46.28      2.22 o 
   4  -3   2      683.47      663.29      9.92 o 
   5  -3   2       81.40       84.67      2.14 o 
   6  -3   2        6.32        6.99      1.25 o 
   7  -3   2       28.00       29.86      2.18 o 
  -7  -2   2      157.20      173.82     14.57 o 
  -6  -2   2      144.42      135.27      4.53 o 
  -5  -2   2     1860.86     1814.32     44.25 o 
  -4  -2   2      266.98      287.22      6.28 o 
  -3  -2   2     1007.00     1025.66     16.42 o 
  -2  -2   2     2934.25     3005.29     47.47 o 
  -1  -2   2     1694.84     1764.01     27.50 o 
   0  -2   2     1641.44     1633.74     28.44 o 
   1  -2   2       10.25        8.85      0.40 o 
   2  -2   2     1886.87     1746.87     26.28 o 
   3  -2   2       69.68       81.74      1.62 o 
   4  -2   2     1707.80     1729.70     23.51 o 
   5  -2   2        2.64        1.83      0.90 o 
   6  -2   2      510.82      498.92      9.59 o 
   7  -2   2       26.27       25.27      2.26 o 
   8  -2   2       60.73       61.73      3.40 o 
  -8  -1   2       10.86       13.36      2.91 o 
  -7  -1   2      110.20      106.13     10.85 o 
  -6  -1   2       40.82       37.72      2.40 o 
  -5  -1   2     2712.88     2667.36     61.95 o 
  -4  -1   2      231.84      245.62      4.19 o 
  -3  -1   2     2680.21     2667.28     39.03 o 
  -2  -1   2      489.12      565.37      7.92 o 
  -1  -1   2     6546.03     5702.97    147.95 o 
   0  -1   2      318.22      325.58      5.77 o 
   1  -1   2     9757.48     7426.63    218.52 o 
   2  -1   2     3525.94     3582.74     53.54 o 
   3  -1   2     1328.82     1290.81     18.77 o 
   4  -1   2      302.02      286.48      4.75 o 
   5  -1   2      585.14      581.08      9.69 o 
   6  -1   2      277.86      275.78     10.45 o 
   7  -1   2       22.21       19.61      2.32 o 
   8  -1   2       70.82       72.71      4.38 o 
  -8   0   2       33.20       37.04      3.46 o 
  -7   0   2      106.48      100.20      4.75 o 
  -6   0   2      180.91      185.84     11.45 o 
  -5   0   2      345.82      336.95      5.95 o 
  -4   0   2      678.20      694.45     10.71 o 
  -3   0   2     2181.54     2195.32     32.20 o 
  -2   0   2     1344.35     1351.47     19.88 o 
  -1   0   2     6317.08     5444.11     98.37 o 
   0   0   2      703.27      715.54      8.88 o 
   1   0   2    16609.30    11948.09    308.30 o 
   2   0   2      156.71      210.18      3.32 o 
   3   0   2     3868.99     3814.13     54.39 o 
   4   0   2       23.43       25.26      1.14 o 
   5   0   2     2527.33     2459.27     35.69 o 
   6   0   2       65.89       67.59      3.43 o 
   7   0   2      392.65      369.74     14.27 o 
  -8   1   2       52.73       54.66      3.89 o 
  -7   1   2        1.90        1.07      2.12 o 
  -6   1   2       52.56       59.43      3.02 o 
  -5   1   2       25.68       29.07      1.42 o 
  -4   1   2      969.74     1070.68     16.16 o 
  -3   1   2       20.91       22.76      0.81 o 
  -2   1   2     2984.45     3124.16     45.60 o 
  -1   1   2      145.15      163.64      2.37 o 
   0   1   2      530.82      547.22      9.41 o 
   1   1   2     1440.42     1456.02     22.39 o 
   2   1   2     6798.26     6359.91    166.40 o 
   3   1   2      363.60      326.87      5.47 o 
   4   1   2      612.72      589.47      9.00 o 
   5   1   2     1043.99     1009.04     19.30 o 
   6   1   2      312.15      290.26     13.57 o 
   7   1   2      156.66      174.08      8.84 o 
  -8   2   2       56.63       54.13      3.72 o 
  -7   2   2       71.81       65.59      3.66 o 
  -6   2   2       64.88       57.77      2.32 o 
  -5   2   2      303.89      283.29      5.93 o 
  -4   2   2      208.57      212.14      3.90 o 
  -3   2   2      117.19      108.34      2.01 o 
  -2   2   2      620.66      604.72      7.81 o 
  -1   2   2     2809.14     2919.85     48.40 o 
   0   2   2     3854.11     3645.18    138.50 o 
   1   2   2       23.66       22.14      2.95 o 
   2   2   2     7669.16     7101.60    148.62 o 
   3   2   2        3.24        4.26      0.58 o 
   4   2   2      531.30      517.71     11.30 o 
   5   2   2       73.55       70.18      2.36 o 
   6   2   2      851.81      841.09     26.77 o 
   7   2   2       29.98       36.14      3.03 o 
  -8   3   2       45.81       53.38      3.42 o 
  -7   3   2        6.49        8.35      1.92 o 
  -6   3   2      193.35      197.19      4.73 o 
  -5   3   2       48.15       49.35      2.26 o 
  -4   3   2      103.24       94.88      1.80 o 
  -3   3   2      149.72      148.92      2.78 o 
  -2   3   2      108.27      105.26      3.99 o 
  -1   3   2     2160.59     2373.60     36.31 o 
   0   3   2       97.18      105.72      2.15 o 
   1   3   2      121.45      140.57      3.93 o 
   2   3   2      153.64      148.90      3.06 o 
   3   3   2       20.34       26.10      1.27 o 
   4   3   2      273.11      270.01      6.96 o 
   5   3   2      140.27      127.53      3.97 o 
   6   3   2      156.17      165.90     10.45 o 
   7   3   2       30.37       28.73      4.62 o 
  -7   4   2      169.56      170.44      5.64 o 
  -6   4   2      163.83      173.18      5.22 o 
  -5   4   2       25.41       25.49      2.96 o 
  -4   4   2     1433.90     1438.49     26.19 o 
  -3   4   2        9.18        9.09      0.65 o 
  -2   4   2     4787.13     4828.16     94.74 o 
  -1   4   2      616.46      652.52     10.74 o 
   0   4   2     1072.18     1119.49     18.64 o 
   1   4   2      569.21      665.68     19.06 o 
   2   4   2      242.83      234.80      5.61 o 
   3   4   2        3.30        7.34      1.82 o 
   4   4   2      323.71      346.12     11.72 o 
   5   4   2       23.86       23.40      3.13 o 
   6   4   2       32.88       37.98      5.83 o 
  -7   5   2      312.36      299.14      9.69 o 
  -6   5   2       23.59       19.23      3.57 o 
  -5   5   2      381.99      385.18      9.23 o 
  -4   5   2      134.99      151.49      5.06 o 
  -3   5   2      356.02      351.15      8.23 o 
  -2   5   2        3.32        4.93      0.63 o 
  -1   5   2     1003.41     1063.23     17.39 o 
   0   5   2      527.59      534.73      9.17 o 
   1   5   2       10.66       15.45      1.80 o 
   2   5   2     1015.70     1028.82     42.60 o 
   3   5   2      373.05      365.17     19.99 o 
   4   5   2        1.34        4.02      3.42 o 
   5   5   2        3.07        3.72      2.84 o 
   6   5   2       24.15       26.52      5.43 o 
  -7   6   2       19.21       21.79      4.69 o 
  -6   6   2       49.51       39.48      4.47 o 
  -5   6   2      348.84      355.96     23.75 o 
  -4   6   2       20.07       24.58      2.35 o 
  -3   6   2     1926.66     1968.59     45.76 o 
  -2   6   2      539.76      580.23     11.37 o 
  -1   6   2     1678.14     1731.74     32.25 o 
   0   6   2       35.70       51.90      2.35 o 
   1   6   2      132.64      130.81      7.03 o 
   2   6   2       71.55       70.73      5.22 o 
   3   6   2      706.80      693.53     51.04 o 
   4   6   2        0.94        0.40      3.62 o 
   5   6   2       75.74       73.97      4.90 o 
  -6   7   2      198.61      184.77      8.73 o 
  -5   7   2       15.29       18.60      3.55 o 
  -4   7   2      596.93      589.93     23.81 o 
  -3   7   2        5.79        5.12      2.31 o 
  -2   7   2      207.81      234.95      6.89 o 
  -1   7   2       85.17       76.40      3.54 o 
   0   7   2      141.83      146.97      5.25 o 
   1   7   2      356.75      340.40     15.47 o 
   2   7   2      250.28      233.49     11.65 o 
   3   7   2       85.40       90.63      7.03 o 
   4   7   2        1.27        2.21      4.02 o 
   5   7   2       28.58       20.97      3.76 o 
  -6   8   2       49.08       47.26      5.12 o 
  -5   8   2        0.21       -3.05      3.05 o 
  -4   8   2      615.10      550.63     17.38 o 
  -3   8   2       27.64       23.28      2.84 o 
  -2   8   2      425.83      439.24     13.48 o 
  -1   8   2        1.65        3.72      1.85 o 
   0   8   2      493.12      481.36     14.40 o 
   1   8   2       46.64       38.38      4.02 o 
   2   8   2      235.25      229.88     11.86 o 
   3   8   2       45.36       47.62      5.43 o 
   4   8   2      116.72      102.08      8.24 o 
  -4   9   2       10.03        8.66      3.72 o 
  -3   9   2       44.79       35.69      4.02 o 
  -2   9   2       23.03       25.14      2.91 o 
  -1   9   2       66.58       67.88      3.62 o 
   0   9   2      170.34      169.88      7.64 o 
   1   9   2      156.73      158.54      9.04 o 
   2   9   2       32.13       35.57      5.02 o 
  -3  10   2       51.55       51.67      4.19 o 
  -2  10   2        2.09        1.27      2.63 o 
  -1  10   2      147.14      153.19     10.15 o 
   0  10   2       21.44       22.71      4.02 o 
  -1 -10   3       21.41       22.30      2.81 o 
   2 -10   3       68.70       63.73      3.32 o 
   3 -10   3        0.11       -2.34      2.34 o 
  -3  -9   3       65.60       68.90      3.91 o 
  -2  -9   3       37.13       49.03      4.22 o 
  -1  -9   3        1.52        1.21      1.80 o 
   0  -9   3      184.15      191.50     10.65 o 
   2  -9   3      241.77      245.07      7.66 o 
   3  -9   3       36.28       34.28      2.98 o 
   4  -9   3       61.17       61.83      4.19 o 
   5  -9   3       14.39        6.53      2.99 o 
  -4  -8   3        0.49        2.01      3.62 o 
  -3  -8   3      401.59      384.51     12.36 o 
  -2  -8   3       34.84       36.17      3.62 o 
  -1  -8   3      485.52      494.72     16.68 o 
   0  -8   3       96.24      111.92      7.43 o 
   1  -8   3      652.69      657.31     21.80 o 
   2  -8   3      232.16      241.19      6.47 o 
   3  -8   3      112.67      110.12      4.14 o 
   4  -8   3      186.37      183.22      6.29 o 
   5  -8   3       50.42       53.49      3.77 o 
  -5  -7   3       53.47       52.85      5.63 o 
  -4  -7   3      126.26      121.17      8.04 o 
  -3  -7   3       54.83       47.89      4.82 o 
  -2  -7   3       37.37       30.71      2.91 o 
  -1  -7   3      672.36      708.42     15.37 o 
   0  -7   3      192.83      173.55     14.07 o 
   1  -7   3     1178.31     1249.80     41.10 o 
   2  -7   3        1.68        1.84      0.98 o 
   3  -7   3      580.12      575.56     11.13 o 
   4  -7   3        5.66        7.54      2.34 o 
   5  -7   3      197.74      203.35      7.15 o 
   6  -7   3       70.26       70.70      4.49 o 
  -6  -6   3      112.77      105.70      8.64 o 
  -5  -6   3        1.33       -1.81      3.42 o 
  -4  -6   3      527.82      497.53     22.30 o 
  -3  -6   3        3.36       -0.40      1.49 o 
  -2  -6   3      626.75      653.34     15.17 o 
  -1  -6   3      435.09      480.98      9.74 o 
   0  -6   3     1732.33     1809.08     86.51 o 
   1  -6   3       73.70       69.88      2.82 o 
   2  -6   3      718.68      724.93     11.97 o 
   3  -6   3      645.29      631.47     12.03 o 
   4  -6   3      531.93      525.11     11.48 o 
   5  -6   3      432.48      416.58     11.49 o 
   6  -6   3      122.68      132.07      5.77 o 
   7  -6   3      139.77      127.74      8.60 o 
  -6  -5   3       26.11       28.94      5.22 o 
  -5  -5   3       20.01       21.90      4.22 o 
  -4  -5   3      126.52      115.61     14.17 o 
  -3  -5   3        9.49       12.00      1.51 o 
  -2  -5   3      895.17      946.89     16.60 o 
  -1  -5   3       18.79       24.30      1.32 o 
   0  -5   3     1313.70     1369.08     26.09 o 
   1  -5   3      749.38      776.52     15.16 o 
   2  -5   3     1298.49     1316.69     19.33 o 
   3  -5   3       22.93       20.88      1.37 o 
   4  -5   3      465.10      460.63      9.17 o 
   5  -5   3        4.09        6.26      1.86 o 
   6  -5   3      289.37      292.14      9.08 o 
   7  -5   3        6.63        1.21      3.09 o 
  -7  -4   3       20.68        9.65      4.62 o 
  -6  -4   3      185.73      164.97     10.25 o 
  -5  -4   3       57.62       49.63      4.82 o 
  -4  -4   3      279.96      272.06      8.66 o 
  -3  -4   3      298.78      318.52      8.32 o 
  -2  -4   3     1361.94     1487.58     23.54 o 
  -1  -4   3      447.53      479.85      8.73 o 
   0  -4   3      700.64      719.10     12.98 o 
   1  -4   3      682.93      667.21     10.75 o 
   2  -4   3     1832.02     1868.69     31.50 o 
   3  -4   3      177.38      171.15      3.10 o 
   4  -4   3      514.19      496.30      9.92 o 
   5  -4   3      160.42      162.31      5.76 o 
   6  -4   3      612.55      613.88     13.56 o 
   7  -4   3       96.39      105.81      4.37 o 
  -7  -3   3        2.85        0.09      2.66 o 
  -6  -3   3       49.97       51.40      4.32 o 
  -5  -3   3       20.84       24.76      2.46 o 
  -4  -3   3      692.04      662.91     15.35 o 
  -3  -3   3     1144.38     1231.24     19.85 o 
  -2  -3   3      398.96      435.13      8.73 o 
  -1  -3   3     1479.55     1628.30     23.85 o 
   0  -3   3       95.40      102.55      3.19 o 
   1  -3   3      490.21      517.20      7.67 o 
   2  -3   3      373.27      424.65      7.70 o 
   3  -3   3      978.98      974.67     15.01 o 
   4  -3   3       79.22       86.24      1.95 o 
   5  -3   3      149.72      148.39      6.10 o 
   6  -3   3       32.96       31.71      1.60 o 
   7  -3   3       43.58       53.63      3.54 o 
  -7  -2   3      243.10      242.36      8.44 o 
  -6  -2   3       33.69       35.36      3.12 o 
  -5  -2   3     1138.49     1097.12     25.53 o 
  -4  -2   3      308.90      282.74      6.08 o 
  -3  -2   3     1213.29     1234.54     21.34 o 
  -2  -2   3      325.37      399.09      7.21 o 
  -1  -2   3     1923.18     2109.65     40.62 o 
   0  -2   3      800.27      910.11     14.29 o 
   1  -2   3     2692.78     2829.19     40.59 o 
   2  -2   3       99.58       94.47      1.75 o 
   3  -2   3     1270.54     1236.80     17.53 o 
   4  -2   3      184.64      194.15      3.22 o 
   5  -2   3      450.74      445.83      7.41 o 
   6  -2   3        2.35        2.18      1.24 o 
   7  -2   3      259.94      262.66      6.57 o 
  -8  -1   3       11.50       10.40      2.70 o 
  -7  -1   3      164.27      176.17      6.61 o 
  -6  -1   3        9.84       10.47      1.90 o 
  -5  -1   3     1103.45     1077.67     34.29 o 
  -4  -1   3        5.82        6.19      0.74 o 
  -3  -1   3      602.55      548.26      8.37 o 
  -2  -1   3     1146.82     1261.33     18.48 o 
  -1  -1   3     1665.98     1718.20     27.57 o 
   0  -1   3     4942.14     4358.71     60.53 o 
   1  -1   3     1769.75     1739.98     23.41 o 
   2  -1   3      435.97      455.18      5.96 o 
   3  -1   3      481.53      466.25      7.45 o 
   4  -1   3        9.91       10.41      0.85 o 
   5  -1   3      157.10      161.94      3.94 o 
   6  -1   3       34.92       33.04      3.90 o 
   7  -1   3       91.91       98.00      4.04 o 
  -8   0   3      194.76      197.84     23.01 o 
  -7   0   3      135.83      141.91     16.58 o 
  -6   0   3     1202.02     1210.71     45.92 o 
  -5   0   3      117.35      116.89      2.80 o 
  -4   0   3     1120.84     1096.46     16.52 o 
  -3   0   3     2267.56     2291.72     33.66 o 
  -2   0   3     1546.73     1531.53     22.17 o 
  -1   0   3     1137.88     1161.51     16.84 o 
   0   0   3       16.62       26.16      0.72 o 
   1   0   3      579.25      561.14      7.96 o 
   2   0   3       33.23       27.59      1.74 o 
   3   0   3     1446.13     1547.35     22.44 o 
   4   0   3       87.73       90.50      1.96 o 
   5   0   3      375.39      380.97      7.26 o 
   6   0   3        5.06        5.77      1.83 o 
   7   0   3       33.48       33.06      3.12 o 
  -8   1   3      111.37      125.43     12.66 o 
  -7   1   3       17.90       18.62      4.12 o 
  -6   1   3      746.93      776.75     31.95 o 
  -5   1   3      279.32      286.91      5.51 o 
  -4   1   3     1792.79     1714.69     25.52 o 
  -3   1   3      469.58      549.85      7.88 o 
  -2   1   3     1584.79     1527.98     24.02 o 
  -1   1   3      582.61      588.35      8.66 o 
   0   1   3     8044.15     6650.82    157.39 o 
   1   1   3     3573.06     3395.81     76.19 o 
   2   1   3     1087.22     1065.66     16.50 o 
   3   1   3      987.97     1010.15     15.84 o 
   4   1   3      473.99      456.13      7.15 o 
   5   1   3      140.00      133.69      3.28 o 
   6   1   3       60.97       52.90      3.21 o 
   7   1   3      134.77      152.47      6.25 o 
  -8   2   3       56.50       59.77      7.64 o 
  -7   2   3      516.41      534.75     22.41 o 
  -6   2   3        5.20        3.95      1.39 o 
  -5   2   3     1411.58     1339.85     24.28 o 
  -4   2   3     1120.61     1125.60     16.45 o 
  -3   2   3     1325.80     1273.37     18.95 o 
  -2   2   3     1888.22     1750.10     40.14 o 
  -1   2   3     1891.08     1845.02     26.73 o 
   0   2   3     3981.97     3919.30     80.67 o 
   1   2   3       12.94       20.88      1.39 o 
   2   2   3     2785.30     2754.66     45.85 o 
   3   2   3       16.11       19.79      1.03 o 
   4   2   3     1593.63     1575.58     29.50 o 
   5   2   3       14.76       15.22      1.96 o 
   6   2   3      395.69      375.40      9.86 o 
   7   2   3      145.32      159.30      6.31 o 
  -8   3   3       39.19       37.52      3.12 o 
  -7   3   3      161.19      167.96      5.34 o 
  -6   3   3      141.69      134.66      3.65 o 
  -5   3   3      905.59      907.63     15.42 o 
  -4   3   3      151.14      148.14      2.69 o 
  -3   3   3     1385.31     1381.57     22.99 o 
  -2   3   3        6.44       11.78      1.22 o 
  -1   3   3     4830.18     4442.55     78.60 o 
   0   3   3      184.95      177.72      3.22 o 
   1   3   3     5063.02     5163.68    117.88 o 
   2   3   3      657.92      612.39     14.81 o 
   3   3   3     1156.66     1158.78     24.95 o 
   4   3   3      440.25      454.88     11.68 o 
   5   3   3      477.24      407.27      9.42 o 
   6   3   3      214.20      230.41     10.15 o 
   7   3   3       55.06       47.22      5.43 o 
  -7   4   3        4.72        5.09      2.25 o 
  -6   4   3        0.89        1.89      1.75 o 
  -5   4   3       66.89       69.55      2.24 o 
  -4   4   3      612.29      609.10     12.86 o 
  -3   4   3      200.49      186.07      4.15 o 
  -2   4   3        1.36        1.29      0.60 o 
  -1   4   3     2757.17     2878.42     44.02 o 
   0   4   3      425.59      460.02      8.05 o 
   1   4   3     2072.36     2208.58     50.70 o 
   2   4   3       87.11       89.13      4.92 o 
   3   4   3     1055.04     1062.03     31.89 o 
   4   4   3       10.60       18.45      2.84 o 
   5   4   3      854.57      786.69     34.76 o 
   6   4   3       36.85       38.54      6.93 o 
  -7   5   3       16.51       27.92      6.73 o 
  -6   5   3        6.58        4.22      3.27 o 
  -5   5   3        2.64        1.51      2.04 o 
  -4   5   3      627.83      633.20     17.53 o 
  -3   5   3        4.76        3.63      1.74 o 
  -2   5   3       79.76       73.50      2.49 o 
  -1   5   3      114.87      112.59      2.21 o 
   0   5   3     1204.79     1248.16     19.82 o 
   1   5   3        7.45       10.27      1.23 o 
   2   5   3     1048.14     1009.13     42.00 o 
   3   5   3      329.63      334.23     11.43 o 
   4   5   3      281.87      272.00     24.11 o 
   5   5   3      106.55      118.56      9.24 o 
   6   5   3      244.10      243.79     10.30 o 
  -7   6   3       41.05       50.52     12.86 o 
  -6   6   3        7.77        4.20      3.48 o 
  -5   6   3      142.37      147.04      6.96 o 
  -4   6   3       15.54       12.12      2.63 o 
  -3   6   3      631.13      687.70     19.07 o 
  -2   6   3      698.57      717.95     15.72 o 
  -1   6   3       68.61       81.49      3.16 o 
   0   6   3      597.97      648.83     18.79 o 
   1   6   3       12.63       11.05      2.61 o 
   2   6   3      426.59      423.59     19.09 o 
   3   6   3       92.15       96.05      5.23 o 
   4   6   3      123.63      135.23      9.24 o 
   5   6   3        7.88        7.64      5.02 o 
  -6   7   3       70.43       65.22      5.46 o 
  -5   7   3        0.93        6.83      3.13 o 
  -4   7   3       37.78       37.70      3.55 o 
  -3   7   3        7.11        0.60      3.01 o 
  -2   7   3      134.60      137.02      5.54 o 
  -1   7   3        1.76        1.41      1.71 o 
   0   7   3        9.93        9.15      1.85 o 
   1   7   3       53.01       49.03      4.42 o 
   2   7   3      220.51      196.92     10.65 o 
   3   7   3      119.24      116.11      6.15 o 
   4   7   3       17.77       16.68      4.82 o 
  -5   8   3       36.38       28.26      3.98 o 
  -4   8   3      775.90      741.31     22.64 o 
  -3   8   3      195.15      177.37      7.10 o 
  -2   8   3      193.92      182.81     10.45 o 
  -1   8   3       72.07       62.97      4.72 o 
   0   8   3      131.62      133.49      5.39 o 
   1   8   3        2.60        3.01      3.22 o 
   2   8   3      173.57      155.33      9.44 o 
   3   8   3       39.99       38.78      5.43 o 
  -4   9   3        3.15       12.23      3.48 o 
  -3   9   3       23.32       29.23      3.48 o 
  -2   9   3        1.04       -0.60      2.34 o 
  -1   9   3        2.12       -1.71      2.27 o 
   0   9   3      265.87      269.60      9.22 o 
   1   9   3       58.22       49.83      5.22 o 
   2   9   3        0.49        2.21      3.82 o 
  -2  10   3        1.24       -1.52      2.69 o 
  -1  10   3       80.82       86.28      4.81 o 
   0  10   3       10.44       10.05      4.22 o 
  -2 -10   4        0.30        0.20      2.81 o 
  -1 -10   4       78.49       85.71      5.12 o 
   2 -10   4        0.99        0.77      1.77 o 
   3 -10   4      173.46      176.55      6.82 o 
  -3  -9   4       28.97       19.89      3.62 o 
  -2  -9   4      124.66      117.74      4.76 o 
  -1  -9   4        2.79        5.11      2.01 o 
   0  -9   4       33.83       34.76      5.02 o 
   1  -9   4        4.58        4.82      3.62 o 
   2  -9   4       32.37       36.68      2.26 o 
   3  -9   4      104.35       99.08      4.68 o 
   4  -9   4       22.68       25.60      2.92 o 
  -4  -8   4        3.51        3.62      3.42 o 
  -3  -8   4       39.95       41.80      4.22 o 
  -2  -8   4        1.88        0.61      1.66 o 
  -1  -8   4      424.59      442.40     13.46 o 
   0  -8   4       18.83       19.49      4.02 o 
   1  -8   4      123.08      127.46      5.89 o 
   2  -8   4      178.39      177.86      5.34 o 
   3  -8   4        8.54       17.02      6.19 o 
   4  -8   4       18.23       26.14      2.79 o 
   5  -8   4       78.04       70.74      4.21 o 
  -5  -7   4       33.80       34.76      4.82 o 
  -4  -7   4      289.59      302.42     14.67 o 
  -3  -7   4       10.74       10.65      3.01 o 
  -2  -7   4       21.71       18.93      1.52 o 
  -1  -7   4      138.37      145.50      3.83 o 
   0  -7   4       34.51       36.83      6.23 o 
   1  -7   4      220.08      217.74      6.59 o 
   2  -7   4       15.85       17.97      1.29 o 
   3  -7   4       10.54        8.95      1.52 o 
   4  -7   4        2.04        5.72      2.07 o 
   5  -7   4        3.29        1.02      2.40 o 
   6  -7   4        1.60        1.75      2.88 o 
  -6  -6   4      191.17      185.67     11.65 o 
  -5  -6   4        0.71        0.80      3.42 o 
  -4  -6   4      771.86      708.32     30.54 o 
  -3  -6   4      243.86      254.23      6.92 o 
  -2  -6   4     1262.17     1307.99     25.64 o 
  -1  -6   4       47.06       54.28      2.33 o 
   0  -6   4     1754.92     1837.26     62.09 o 
   1  -6   4      372.66      375.70     11.11 o 
   2  -6   4      770.44      785.08     13.28 o 
   3  -6   4      171.83      170.05      4.48 o 
   4  -6   4      197.78      199.63      5.32 o 
   5  -6   4       92.38       81.53      4.06 o 
   6  -6   4      124.41      131.41      7.77 o 
  -6  -5   4       27.45       30.54      5.22 o 
  -5  -5   4      303.19      290.16     14.47 o 
  -4  -5   4      110.59      106.71      4.64 o 
  -3  -5   4       54.85       55.97      5.22 o 
  -2  -5   4      685.61      707.25     12.58 o 
  -1  -5   4      326.42      301.13      5.80 o 
   0  -5   4     2032.04     2089.35     39.49 o 
   1  -5   4       37.67       45.18      1.88 o 
   2  -5   4     1362.24     1390.07     25.00 o 
   3  -5   4        2.34        3.04      1.04 o 
   4  -5   4      243.95      250.55      5.61 o 
   5  -5   4       75.64       67.24      3.63 o 
   6  -5   4      113.42      104.36      4.93 o 
   7  -5   4      139.56      127.55      6.02 o 
  -7  -4   4      217.14      199.13     12.46 o 
  -6  -4   4       18.67       16.48      4.22 o 
  -5  -4   4      672.34      609.86     26.93 o 
  -4  -4   4       44.94       45.76      3.21 o 
  -3  -4   4     1744.55     1770.98     39.29 o 
  -2  -4   4      437.32      482.85     10.42 o 
  -1  -4   4     3725.53     3965.58     61.96 o 
   0  -4   4      219.75      208.46      4.27 o 
   1  -4   4     2569.71     2588.98     37.23 o 
   2  -4   4     1324.30     1379.08     21.29 o 
   3  -4   4     1153.53     1134.27     20.74 o 
   4  -4   4      725.85      714.93     15.79 o 
   5  -4   4      526.76      517.67     16.24 o 
   6  -4   4      222.47      214.16      6.07 o 
   7  -4   4        1.12        4.04      2.37 o 
  -7  -3   4       71.58       58.68      6.43 o 
  -6  -3   4      134.27      135.64      8.84 o 
  -5  -3   4        6.85        8.18      1.97 o 
  -4  -3   4       26.79       27.06      1.78 o 
  -3  -3   4     1287.38     1303.93     25.16 o 
  -2  -3   4       42.76       39.94      1.52 o 
  -1  -3   4     2158.57     2255.35     33.02 o 
   0  -3   4      670.02      675.84     10.33 o 
   1  -3   4     2450.13     2417.35     34.79 o 
   2  -3   4        4.47        9.58      0.60 o 
   3  -3   4      941.22      907.11     15.11 o 
   4  -3   4       18.28       15.66      1.18 o 
   5  -3   4      449.30      449.35      8.00 o 
   6  -3   4      115.59      113.09      3.03 o 
   7  -3   4       46.58       52.61      2.59 o 
  -7  -2   4       46.68       43.04      2.89 o 
  -6  -2   4      307.72      305.16     10.91 o 
  -5  -2   4       22.52       22.00      1.68 o 
  -4  -2   4     1683.27     1675.79     32.46 o 
  -3  -2   4      810.18      860.72     13.74 o 
  -2  -2   4     2396.56     2586.77     44.29 o 
  -1  -2   4      714.31      704.04     12.57 o 
   0  -2   4     2131.45     2146.19     31.89 o 
   1  -2   4      862.23      826.43     11.34 o 
   2  -2   4     1217.39     1111.65     15.56 o 
   3  -2   4     2180.84     2139.22     31.88 o 
   4  -2   4      400.27      405.03      6.67 o 
   5  -2   4      510.93      504.89     10.24 o 
   6  -2   4       95.93       95.15      2.83 o 
   7  -2   4      244.39      261.06      6.59 o 
  -8  -1   4        2.07        0.30      2.56 o 
  -7  -1   4       17.38       21.79      2.77 o 
  -6  -1   4       28.92       30.69      3.11 o 
  -5  -1   4       27.46       20.82      1.79 o 
  -4  -1   4     1827.30     1842.15     27.29 o 
  -3  -1   4       37.41       37.46      1.11 o 
  -2  -1   4     2411.49     2548.74     36.99 o 
  -1  -1   4      105.04      102.65      1.78 o 
   0  -1   4     5964.27     5289.81    114.32 o 
   1  -1   4      416.19      406.60      5.40 o 
   2  -1   4     3432.18     3350.85     44.15 o 
   3  -1   4      328.68      355.33      5.14 o 
   4  -1   4      648.35      609.88      9.34 o 
   5  -1   4        5.33        2.75      1.14 o 
   6  -1   4      208.56      206.16      6.30 o 
   7  -1   4      254.78      262.03      6.69 o 
  -8   0   4       30.63       29.73      3.40 o 
  -7   0   4       63.53       63.33      3.69 o 
  -6   0   4      293.88      290.85      9.38 o 
  -5   0   4       57.14       64.97      2.50 o 
  -4   0   4      321.09      311.86      5.30 o 
  -3   0   4     2849.60     3131.10     49.13 o 
  -2   0   4      133.02      126.48      2.06 o 
  -1   0   4      443.24      457.13      6.81 o 
   0   0   4     4422.81     4313.91     86.87 o 
   1   0   4     1561.11     1567.96     20.32 o 
   2   0   4     1298.48     1258.04     20.46 o 
   3   0   4       52.64       49.59      1.34 o 
   4   0   4     1280.95     1269.23     17.62 o 
   5   0   4       77.98       74.31      2.59 o 
   6   0   4      813.66      805.83     19.60 o 
   7   0   4        2.75        1.46      2.15 o 
  -8   1   4        9.73       16.48      2.97 o 
  -7   1   4        4.58        5.30      2.20 o 
  -6   1   4      615.42      632.81     39.38 o 
  -5   1   4      252.00      238.55      4.74 o 
  -4   1   4       54.49       38.81      1.26 o 
  -3   1   4     1608.03     1762.79     27.92 o 
  -2   1   4       12.06       10.58      0.51 o 
  -1   1   4      708.73      751.04     10.30 o 
   0   1   4      346.77      382.33      4.83 o 
   1   1   4     2769.70     2826.98     40.54 o 
   2   1   4       80.65      108.49      2.01 o 
   3   1   4     2333.25     2369.76     34.10 o 
   4   1   4       93.66       99.84      2.43 o 
   5   1   4       51.59       51.25      2.49 o 
   6   1   4      142.24      134.01      6.83 o 
   7   1   4      177.06      167.08     14.07 o 
  -8   2   4       16.38       19.64      2.99 o 
  -7   2   4      425.35      449.14     21.40 o 
  -6   2   4      137.80      129.71      3.87 o 
  -5   2   4      639.04      607.08     11.54 o 
  -4   2   4      241.91      230.81      4.00 o 
  -3   2   4      240.32      225.93      4.10 o 
  -2   2   4      141.75      130.91      2.28 o 
  -1   2   4     1499.89     1512.61     21.84 o 
   0   2   4      269.50      265.61      4.06 o 
   1   2   4       87.91       74.69      3.79 o 
   2   2   4      134.07      154.31      3.11 o 
   3   2   4     1145.47     1188.91     20.29 o 
   4   2   4      138.08      146.44      4.09 o 
   5   2   4      248.12      244.86      5.63 o 
   6   2   4        4.95        5.51      1.98 o 
   7   2   4      309.50      343.75     23.11 o 
  -8   3   4        6.64        8.56      2.91 o 
  -7   3   4      337.89      381.57     11.83 o 
  -6   3   4       80.12       77.64      3.94 o 
  -5   3   4      683.97      696.12     11.88 o 
  -4   3   4        2.04        3.76      0.80 o 
  -3   3   4     1009.24      971.84     14.10 o 
  -2   3   4       34.16       35.64      1.26 o 
  -1   3   4     1741.98     1791.42     29.86 o 
   0   3   4      450.18      497.63      9.42 o 
   1   3   4      521.67      552.41     16.03 o 
   2   3   4       20.36       22.95      1.56 o 
   3   3   4      151.19      153.48      4.16 o 
   4   3   4       13.63        7.30      1.74 o 
   5   3   4      113.89       99.35      4.34 o 
   6   3   4        0.07        0.34      2.15 o 
  -7   4   4        2.94        4.22      2.63 o 
  -6   4   4      526.53      500.43     13.11 o 
  -5   4   4      387.56      407.33     13.69 o 
  -4   4   4      584.43      587.76     12.49 o 
  -3   4   4     2247.41     2207.36     40.71 o 
  -2   4   4      793.29      804.44     13.76 o 
  -1   4   4      645.28      624.25     11.78 o 
   0   4   4       58.18       64.86      1.76 o 
   1   4   4     3700.94     3721.33    103.65 o 
   2   4   4      104.20      118.22      5.43 o 
   3   4   4      860.04      872.44     29.24 o 
   4   4   4       13.17       17.27      2.91 o 
   5   4   4      225.29      234.26     15.77 o 
   6   4   4        4.64        4.47      3.82 o 
  -7   5   4       76.93       67.61     10.35 o 
  -6   5   4      259.91      255.56     10.29 o 
  -5   5   4       81.87       77.10      6.90 o 
  -4   5   4      476.17      489.38     12.56 o 
  -3   5   4       90.07       86.59      3.04 o 
  -2   5   4     1243.60     1250.74     26.54 o 
  -1   5   4       23.36       24.68      1.64 o 
   0   5   4     2114.13     2175.85     41.88 o 
   1   5   4      941.12      913.28     38.18 o 
   2   5   4      411.42      404.70     18.29 o 
   3   5   4      183.93      178.32      7.31 o 
   4   5   4      309.46      297.55     11.08 o 
   5   5   4      150.77      160.75     10.85 o 
  -7   6   4       45.11       35.54      5.11 o 
  -6   6   4       16.14       16.16      3.98 o 
  -5   6   4      331.35      310.72     11.14 o 
  -4   6   4      146.10      160.10      6.74 o 
  -3   6   4      218.57      222.32      6.99 o 
  -2   6   4      624.52      622.70     16.14 o 
  -1   6   4      236.67      237.67      7.88 o 
   0   6   4     1094.13     1054.99     30.01 o 
   1   6   4       63.64       63.10      5.02 o 
   2   6   4      483.46      471.41     21.30 o 
   3   6   4        0.57        0.23      2.55 o 
   4   6   4      594.26      582.93     26.93 o 
   5   6   4       17.41       14.67      5.63 o 
  -6   7   4       35.82       28.06      4.47 o 
  -5   7   4       87.19       73.96      5.18 o 
  -4   7   4       29.19       31.04      3.48 o 
  -3   7   4      184.20      180.32      7.02 o 
  -2   7   4       45.38       34.44      2.91 o 
  -1   7   4      542.75      543.52     16.25 o 
   0   7   4       13.47       13.17      2.20 o 
   1   7   4      568.66      567.86     25.12 o 
   2   7   4      176.43      163.17      9.65 o 
   3   7   4      189.78      188.77     21.00 o 
   4   7   4      131.13      153.32     10.65 o 
  -5   8   4        3.41        2.83      4.32 o 
  -4   8   4        6.32        8.48      3.92 o 
  -3   8   4      216.46      222.86      8.51 o 
  -2   8   4       16.75        8.23      3.22 o 
  -1   8   4      194.05      198.47      7.38 o 
   0   8   4      104.95      108.59      5.04 o 
   1   8   4       97.02       98.06      7.23 o 
   2   8   4        6.74        4.62      3.82 o 
   3   8   4      110.78      105.90      8.44 o 
  -4   9   4       59.76       52.94      4.62 o 
  -3   9   4        3.62        2.31      2.98 o 
  -2   9   4       46.46       40.71      3.55 o 
  -1   9   4        1.97        2.24      2.48 o 
   0   9   4      112.31      109.71      7.84 o 
   1   9   4       46.16       47.42      5.43 o 
   2   9   4      138.15      132.82      9.44 o 
  -1 -10   5      240.06      255.23      8.84 o 
   0 -10   5        2.61        4.42      4.62 o 
   2 -10   5       23.67       22.94      2.20 o 
   3 -10   5      118.01      119.03      5.73 o 
  -3  -9   5       40.53       28.73      4.02 o 
  -2  -9   5      246.07      247.06      9.95 o 
  -1  -9   5       10.98       13.52      1.85 o 
   0  -9   5       18.02       17.88      4.62 o 
   1  -9   5      188.33      211.79     11.65 o 
   2  -9   5        1.12        1.43      1.71 o 
   3  -9   5      320.49      314.12      8.73 o 
   4  -9   5        3.15        5.42      2.42 o 
  -4  -8   5      162.33      147.89      9.04 o 
  -3  -8   5        0.49       -1.75      2.30 o 
  -2  -8   5      479.22      506.52     15.55 o 
  -1  -8   5        0.26       -0.32      1.31 o 
   0  -8   5      652.35      697.27     29.14 o 
   1  -8   5       22.67       28.45      2.09 o 
   2  -8   5      944.75      963.52     19.71 o 
   3  -8   5       21.65       18.91      2.12 o 
   4  -8   5       61.02       75.21      3.77 o 
   5  -8   5      144.42      123.91      6.00 o 
  -5  -7   5      128.42      120.57      8.64 o 
  -4  -7   5        2.63        3.82      3.01 o 
  -3  -7   5      376.75      359.32     11.78 o 
  -2  -7   5        4.64        4.05      1.70 o 
  -1  -7   5      327.21      348.08      8.76 o 
   0  -7   5       69.33       68.32      5.63 o 
   1  -7   5       98.06       98.41      2.57 o 
   2  -7   5      483.74      480.36      9.39 o 
   3  -7   5       59.03       63.04      2.63 o 
   4  -7   5      349.97      345.55      8.23 o 
   5  -7   5       15.19       21.47      2.85 o 
   6  -7   5      217.70      228.56      8.06 o 
  -6  -6   5       17.46        5.63      4.42 o 
  -5  -6   5       58.31       46.62      5.22 o 
  -4  -6   5       22.98       16.68      3.42 o 
  -3  -6   5      125.81      121.01      5.73 o 
  -2  -6   5      140.16      148.36      4.41 o 
  -1  -6   5      618.99      631.96     11.31 o 
   0  -6   5      111.56      115.80      4.36 o 
   1  -6   5     1186.83     1214.10     21.04 o 
   2  -6   5      131.23      133.86      3.28 o 
   3  -6   5      309.24      299.04      6.37 o 
   4  -6   5      394.27      382.69      8.90 o 
   5  -6   5      357.77      371.58      8.93 o 
   6  -6   5       92.66       92.54      4.77 o 
  -6  -5   5        2.80        6.83      4.22 o 
  -5  -5   5      216.02      200.34     11.05 o 
  -4  -5   5       90.82       87.41      6.23 o 
  -3  -5   5       39.55       43.91      2.32 o 
  -2  -5   5       55.30       56.73      2.12 o 
  -1  -5   5       13.04       15.57      0.82 o 
   0  -5   5       12.40       17.81      0.85 o 
   1  -5   5      159.84      164.63      3.79 o 
   2  -5   5      301.29      304.93      5.58 o 
   3  -5   5      332.05      323.92      6.71 o 
   4  -5   5        6.37        8.04      1.65 o 
   5  -5   5      151.05      151.75      6.59 o 
   6  -5   5      172.79      191.54      9.77 o 
   7  -5   5       57.45       62.44      6.29 o 
  -7  -4   5      107.19       70.73      7.43 o 
  -6  -4   5       27.85       28.13      5.02 o 
  -5  -4   5      327.22      305.23     14.87 o 
  -4  -4   5        7.25        4.15      2.08 o 
  -3  -4   5     1077.32     1076.13     24.23 o 
  -2  -4   5       84.08       82.91      2.17 o 
  -1  -4   5     2473.29     2710.04     39.79 o 
   0  -4   5       95.31       94.07      2.16 o 
   1  -4   5      488.24      487.89      7.44 o 
   2  -4   5        1.28        3.56      0.78 o 
   3  -4   5      656.68      669.54     12.61 o 
   4  -4   5       43.67       45.44      2.02 o 
   5  -4   5      290.90      281.92      8.73 o 
   6  -4   5      276.84      275.06      7.88 o 
   7  -4   5       45.44       53.20      3.20 o 
  -7  -3   5        2.62        0.60      4.22 o 
  -6  -3   5      403.66      365.11     17.88 o 
  -5  -3   5       78.59       68.72      5.63 o 
  -4  -3   5      724.66      720.10     16.85 o 
  -3  -3   5      221.11      207.08      4.70 o 
  -2  -3   5      303.95      294.96      6.16 o 
  -1  -3   5      850.28      926.49     20.71 o 
   0  -3   5      849.57      915.10     13.87 o 
   1  -3   5      731.64      774.98     11.49 o 
   2  -3   5      230.28      256.97      3.95 o 
   3  -3   5       23.22       22.32      1.26 o 
   4  -3   5      109.46      104.73      2.75 o 
   5  -3   5       11.73       10.86      1.10 o 
   6  -3   5       10.23        8.47      1.39 o 
   7  -3   5        2.49        5.86      2.65 o 
  -7  -2   5       51.52       50.88      7.84 o 
  -6  -2   5      480.36      468.12     16.55 o 
  -5  -2   5      204.69      186.95      5.27 o 
  -4  -2   5     2630.89     2504.61     48.07 o 
  -3  -2   5      314.59      332.29      5.57 o 
  -2  -2   5     3697.64     3857.19     72.72 o 
  -1  -2   5        2.84        8.05      1.13 o 
   0  -2   5     8195.93     7447.17    162.56 o 
   1  -2   5     2606.93     2772.92     37.41 o 
   2  -2   5     2552.40     2566.31     29.83 o 
   3  -2   5      186.48      195.69      3.30 o 
   4  -2   5     1700.79     1694.86     25.65 o 
   5  -2   5       59.51       53.26      1.92 o 
   6  -2   5      219.28      215.85      4.69 o 
   7  -2   5        9.11       10.81      2.08 o 
  -8  -1   5       58.27       67.08      7.33 o 
  -7  -1   5      261.91      276.95      9.31 o 
  -6  -1   5       39.16       39.57      2.61 o 
  -5  -1   5      143.30      137.90      5.98 o 
  -4  -1   5      879.03      900.48     16.49 o 
  -3  -1   5      500.11      490.49      7.54 o 
  -2  -1   5     2360.46     2365.75     32.33 o 
  -1  -1   5     1529.27     1572.73     23.01 o 
   0  -1   5     1897.95     1818.19     22.44 o 
   1  -1   5        3.58        4.56      0.46 o 
   2  -1   5      701.45      659.71      8.74 o 
   3  -1   5      186.19      184.94      3.17 o 
   4  -1   5      249.46      238.36      3.93 o 
   5  -1   5      181.14      175.49      3.85 o 
   6  -1   5      178.43      173.84      4.83 o 
   7  -1   5       53.87       54.34      2.88 o 
  -8   0   5        0.72        0.30      2.63 o 
  -7   0   5      264.81      276.08     13.76 o 
  -6   0   5       31.24       26.10      3.52 o 
  -5   0   5     1313.15     1353.89     37.97 o 
  -4   0   5      509.81      574.44      9.69 o 
  -3   0   5     3978.15     4061.47     58.71 o 
  -2   0   5     3120.90     3245.58     46.85 o 
  -1   0   5     3044.18     3038.58     41.30 o 
   0   0   5     1398.90     1351.39     16.75 o 
   1   0   5     3331.85     3184.57     40.54 o 
   2   0   5     4982.61     4991.03     66.94 o 
   3   0   5     1813.81     1779.37     27.03 o 
   4   0   5      601.37      594.63      9.18 o 
   5   0   5      206.58      201.93      5.44 o 
   6   0   5      216.89      228.63      6.79 o 
   7   0   5       23.70       29.63      2.84 o 
  -8   1   5       81.63       87.51      5.83 o 
  -7   1   5        7.05        9.24      2.48 o 
  -6   1   5       19.04       19.36      2.26 o 
  -5   1   5      428.51      457.70      8.98 o 
  -4   1   5      388.40      386.40      8.06 o 
  -3   1   5     2394.18     2382.69     37.53 o 
  -2   1   5       30.74       25.94      0.83 o 
  -1   1   5     1938.34     1916.81     25.98 o 
   0   1   5      294.49      305.57      4.17 o 
   1   1   5     3665.23     3530.57     50.41 o 
   2   1   5      708.19      785.15     11.66 o 
   3   1   5      579.54      566.88      8.64 o 
   4   1   5      112.68      121.60      3.07 o 
   5   1   5      238.07      237.69      6.45 o 
   6   1   5      355.82      363.67      9.78 o 
   7   1   5      120.00      122.86      5.82 o 
  -8   2   5       26.79       27.88      4.32 o 
  -7   2   5       22.69       25.17      2.75 o 
  -6   2   5      459.40      437.55     13.71 o 
  -5   2   5        4.46        7.00      2.61 o 
  -4   2   5     2083.47     2156.99     34.25 o 
  -3   2   5      451.72      451.09      7.62 o 
  -2   2   5     1805.18     1787.48     26.03 o 
  -1   2   5     1224.39     1169.41     16.02 o 
   0   2   5     2495.95     2455.52     38.40 o 
   1   2   5     2873.82     2796.71     45.68 o 
   2   2   5      780.17      755.33     11.50 o 
   3   2   5     1477.23     1492.04     25.38 o 
   4   2   5      163.68      160.78      3.84 o 
   5   2   5      832.78      880.74     18.52 o 
   6   2   5       15.46       15.31      2.21 o 
   7   2   5      191.25      215.89     12.56 o 
  -8   3   5       57.55       60.95      3.86 o 
  -7   3   5       25.81       27.63      2.75 o 
  -6   3   5      264.65      264.14      6.55 o 
  -5   3   5       73.40       74.57      2.38 o 
  -4   3   5      121.24      121.69      3.12 o 
  -3   3   5      266.94      268.56      4.70 o 
  -2   3   5      872.83      838.84     13.51 o 
  -1   3   5       43.45       43.08      1.34 o 
   0   3   5     2178.27     2223.89     45.86 o 
   1   3   5       43.11       44.38      4.54 o 
   2   3   5     1586.09     1615.47     32.99 o 
   3   3   5       92.85      104.42      2.70 o 
   4   3   5      279.87      281.82      5.94 o 
   5   3   5      225.67      239.64      5.94 o 
   6   3   5      206.11      181.25     10.05 o 
  -7   4   5       16.18       10.77      2.84 o 
  -6   4   5      118.48      125.40      5.02 o 
  -5   4   5       38.76       40.12      2.28 o 
  -4   4   5       54.27       55.86      2.36 o 
  -3   4   5      569.42      552.70     10.82 o 
  -2   4   5      322.45      319.13      6.39 o 
  -1   4   5      110.01      112.30      3.27 o 
   0   4   5      141.94      129.24      3.34 o 
   1   4   5      407.73      390.17      9.53 o 
   2   4   5      204.80      207.19      7.73 o 
   3   4   5       21.86       20.66      2.77 o 
   4   4   5      726.36      728.27     23.09 o 
   5   4   5       42.66       41.37      5.32 o 
   6   4   5      157.35      144.75      7.53 o 
  -7   5   5       52.06       54.99      5.54 o 
  -6   5   5       75.84       84.33      5.61 o 
  -5   5   5        8.82        6.78      2.91 o 
  -4   5   5       87.70       91.19     10.65 o 
  -3   5   5       99.15       93.37      3.26 o 
  -2   5   5      140.51      145.88      4.46 o 
  -1   5   5       18.86       19.68      1.65 o 
   0   5   5       29.54       31.55      2.34 o 
   1   5   5      804.63      805.18     34.16 o 
   2   5   5       25.40       20.50      3.62 o 
   3   5   5      102.53      111.47      5.82 o 
   4   5   5      136.47      131.72      6.75 o 
   5   5   5       74.44       66.91      7.43 o 
  -7   6   5       82.90       81.38     13.76 o 
  -6   6   5       19.96       25.96      4.26 o 
  -5   6   5      128.92      128.31      6.83 o 
  -4   6   5      249.91      260.30      9.51 o 
  -3   6   5      164.03      170.47      9.75 o 
  -2   6   5       18.36       25.46      2.18 o 
  -1   6   5       20.77       24.89      2.34 o 
   0   6   5      382.45      389.78     15.07 o 
   1   6   5      107.26      114.54      7.43 o 
   2   6   5      161.55      150.10      9.04 o 
   3   6   5       64.89       67.01     11.86 o 
   4   6   5        4.17        6.44      3.40 o 
   5   6   5       49.37       64.90      7.43 o 
  -6   7   5       22.83       20.05      5.12 o 
  -5   7   5      327.08      325.17     12.07 o 
  -4   7   5        0.42        2.38      2.77 o 
  -3   7   5      327.00      332.87     11.36 o 
  -2   7   5        0.35        2.37      2.12 o 
  -1   7   5      600.39      588.30     17.67 o 
   0   7   5        0.31       -1.31      1.99 o 
   1   7   5      138.19      124.79      8.24 o 
   2   7   5        1.02       -1.21      3.42 o 
   3   7   5       85.00       73.74      5.23 o 
   4   7   5        7.14        3.22      5.02 o 
  -5   8   5      162.87      189.26      8.81 o 
  -4   8   5       97.35       98.15     11.15 o 
  -3   8   5      156.85      153.06      7.64 o 
  -2   8   5       40.82       41.85      3.48 o 
  -1   8   5      384.34      356.69     11.71 o 
   0   8   5       52.28       53.04     10.05 o 
   1   8   5      404.95      392.24     18.69 o 
   2   8   5       15.20       21.10      4.82 o 
   3   8   5      151.49      139.45     10.05 o 
  -4   9   5       60.36       60.56      5.02 o 
  -3   9   5       20.24       23.43      3.54 o 
  -2   9   5      288.26      277.97     10.00 o 
  -1   9   5        1.12        1.11      2.70 o 
   0   9   5      108.73      107.50      8.04 o 
   1   9   5       86.74       94.84      7.43 o 
  -1 -10   6        4.27        4.74      2.02 o 
   0 -10   6      110.07      118.56      9.04 o 
   2 -10   6       23.94       25.60      2.34 o 
   3 -10   6       20.18       19.81      2.77 o 
  -3  -9   6        0.59        2.89      2.68 o 
  -2  -9   6       28.52       24.22      2.74 o 
  -1  -9   6        1.61        3.12      1.81 o 
   0  -9   6       49.92       35.77      5.22 o 
   1  -9   6        0.01       -0.83      1.49 o 
   2  -9   6       10.78       11.77      1.66 o 
   3  -9   6        9.99       16.16      2.30 o 
   4  -9   6       52.65       50.19      3.45 o 
  -4  -8   6      199.72      203.35     11.05 o 
  -3  -8   6       60.20       69.16      4.34 o 
  -2  -8   6      258.38      279.39      9.53 o 
  -1  -8   6       54.87       52.38      3.92 o 
   0  -8   6      243.46      244.55     12.46 o 
   1  -8   6        5.52        5.60      1.49 o 
   2  -8   6       22.08       22.33      1.65 o 
   3  -8   6        6.45        5.77      1.78 o 
   4  -8   6        2.80        0.47      2.30 o 
   5  -8   6        0.25        1.95      2.78 o 
  -5  -7   6      285.46      283.53     14.67 o 
  -4  -7   6       49.75       38.18      4.62 o 
  -3  -7   6      841.42      873.16     34.66 o 
  -2  -7   6       35.54       37.56      2.68 o 
  -1  -7   6       65.90       65.19      3.19 o 
   0  -7   6      323.06      317.18      7.06 o 
   1  -7   6      194.41      197.17      5.65 o 
   2  -7   6      294.43      296.92      8.21 o 
   3  -7   6       52.46       53.53      3.14 o 
   4  -7   6       29.28       24.43      3.65 o 
   5  -7   6        2.70        6.86      3.88 o 
   6  -7   6       25.39       19.30      3.41 o 
  -6  -6   6       39.44       44.41      5.63 o 
  -5  -6   6      363.75      344.42     16.88 o 
  -4  -6   6       15.58       22.50      6.83 o 
  -3  -6   6     1404.45     1433.67     40.76 o 
  -2  -6   6        2.59        3.42      2.01 o 
  -1  -6   6     1468.11     1561.50     27.08 o 
   0  -6   6        3.99        9.86      0.96 o 
   1  -6   6     2797.16     2862.35     46.54 o 
   2  -6   6      111.27      107.28      2.97 o 
   3  -6   6      303.09      313.49      7.36 o 
   4  -6   6      209.75      183.71      5.18 o 
   5  -6   6      127.19      124.64      4.47 o 
   6  -6   6      272.26      244.89      8.22 o 
  -6  -5   6      295.56      267.66     14.47 o 
  -5  -5   6       10.99        7.23      3.62 o 
  -4  -5   6     1070.17     1054.49     40.29 o 
  -3  -5   6       14.03       13.93      2.03 o 
  -2  -5   6      756.15      790.05     18.16 o 
  -1  -5   6      338.65      336.32      5.82 o 
   0  -5   6      623.25      618.50     10.45 o 
   1  -5   6     1431.54     1438.87     24.26 o 
   2  -5   6      213.60      216.80      4.72 o 
   3  -5   6     1066.91     1011.22     18.77 o 
   4  -5   6       59.66       61.00      2.74 o 
   5  -5   6      532.67      509.70     11.54 o 
   6  -5   6        1.62       -0.68      2.22 o 
  -7  -4   6       15.73        6.03      4.62 o 
  -6  -4   6      152.51      133.02      9.04 o 
  -5  -4   6        3.85        5.43      3.42 o 
  -4  -4   6      363.11      344.62     15.57 o 
  -3  -4   6       40.61       55.50      4.83 o 
  -2  -4   6     2460.22     2525.65     48.63 o 
  -1  -4   6      129.27      153.12      3.91 o 
   0  -4   6     3896.30     4045.09     60.12 o 
   1  -4   6       42.16       47.35      1.43 o 
   2  -4   6     1641.46     1605.74     27.32 o 
   3  -4   6      972.28      966.47     17.91 o 
   4  -4   6     1161.40     1126.76     23.12 o 
   5  -4   6      499.69      476.77     10.79 o 
   6  -4   6      557.84      570.96     12.99 o 
   7  -4   6      134.58      125.20      5.92 o 
  -7  -3   6       96.78       87.41      8.04 o 
  -6  -3   6       85.57       75.96      6.83 o 
  -5  -3   6      270.29      281.32     13.87 o 
  -4  -3   6      124.78      128.36      6.17 o 
  -3  -3   6      523.24      577.51     11.67 o 
  -2  -3   6      129.53      117.31      2.26 o 
  -1  -3   6      135.94      112.19      2.53 o 
   0  -3   6       75.05       51.83      1.35 o 
   1  -3   6      191.28      173.68      2.80 o 
   2  -3   6     1331.97     1236.79     18.19 o 
   3  -3   6      145.06      150.39      3.29 o 
   4  -3   6      783.45      749.48     12.87 o 
   5  -3   6       58.16       60.32      1.99 o 
   6  -3   6      234.87      256.26      5.30 o 
   7  -3   6       16.00       15.74      2.90 o 
  -7  -2   6       14.64       14.87      3.82 o 
  -6  -2   6       39.75       35.50      2.19 o 
  -5  -2   6       71.29       79.30      3.99 o 
  -4  -2   6      145.53      135.99      3.15 o 
  -3  -2   6      657.74      660.62     10.68 o 
  -2  -2   6     2403.42     2675.76     46.02 o 
  -1  -2   6     2191.16     2341.26     35.23 o 
   0  -2   6       13.73       22.12      0.80 o 
   1  -2   6      252.97      195.68      3.26 o 
   2  -2   6     1100.86     1114.71     14.45 o 
   3  -2   6     1074.54     1057.91     14.34 o 
   4  -2   6      832.39      892.86     13.93 o 
   5  -2   6      611.64      607.27     11.38 o 
   6  -2   6       47.42       52.46      2.54 o 
   7  -2   6      145.07      169.33      5.01 o 
  -7  -1   6       48.42       41.07      3.26 o 
  -6  -1   6       45.00       52.47      4.03 o 
  -5  -1   6      366.46      361.34      9.34 o 
  -4  -1   6       15.76       25.25      1.27 o 
  -3  -1   6       19.54       29.16      1.02 o 
  -2  -1   6        8.37       10.12      1.33 o 
  -1  -1   6      543.91      535.23      7.20 o 
   0  -1   6       41.19       48.64      1.01 o 
   1  -1   6     1181.09     1194.22     15.45 o 
   2  -1   6       90.03       99.94      1.78 o 
   3  -1   6      419.59      406.62      6.25 o 
   4  -1   6        3.03        3.20      1.04 o 
   5  -1   6       78.56       78.01      2.39 o 
   6  -1   6        6.59        9.17      1.83 o 
   7  -1   6      116.21      114.73      4.13 o 
  -8   0   6       15.03       14.85      2.97 o 
  -7   0   6       61.04       62.14     11.76 o 
  -6   0   6       10.39       13.77      2.20 o 
  -5   0   6     1054.84     1054.45     26.36 o 
  -4   0   6        2.73        3.65      0.88 o 
  -3   0   6      849.44      860.44     12.90 o 
  -2   0   6     1596.03     1803.85     26.36 o 
  -1   0   6     2229.53     2349.16     32.03 o 
   0   0   6      143.53      179.65      2.62 o 
   1   0   6     2457.89     2527.67     32.31 o 
   2   0   6      149.62      159.23      2.51 o 
   3   0   6      762.16      767.70     11.23 o 
   4   0   6      205.57      224.76      4.07 o 
   5   0   6      504.52      516.46     13.02 o 
   6   0   6      112.47      106.40      3.74 o 
   7   0   6        8.67        8.28      2.16 o 
  -8   1   6      104.77      113.51      9.54 o 
  -7   1   6       12.29       13.12      2.63 o 
  -6   1   6      330.71      312.00     16.98 o 
  -5   1   6      308.49      296.33      6.27 o 
  -4   1   6      318.07      297.00      5.55 o 
  -3   1   6      464.52      467.03      7.26 o 
  -2   1   6      955.79      989.32     14.63 o 
  -1   1   6      390.63      376.04      5.13 o 
   0   1   6     1094.95     1146.37     14.34 o 
   1   1   6       61.22       48.63      1.06 o 
   2   1   6      731.31      739.40     11.04 o 
   3   1   6       80.85       90.07      2.04 o 
   4   1   6       46.28       38.19      1.77 o 
   5   1   6      116.34      117.81      7.04 o 
   6   1   6        2.94        4.95      2.14 o 
   7   1   6       10.96        9.73      2.94 o 
  -8   2   6      208.49      238.15     13.26 o 
  -7   2   6        8.37        6.69      2.40 o 
  -6   2   6      613.82      592.72     17.48 o 
  -5   2   6      147.09      153.04      4.60 o 
  -4   2   6     2261.40     2269.76     40.12 o 
  -3   2   6       89.43       86.54      2.11 o 
  -2   2   6     1061.75     1043.71     14.37 o 
  -1   2   6      591.20      592.38      8.32 o 
   0   2   6     2646.92     2573.16     37.34 o 
   1   2   6     1069.88     1113.89     17.61 o 
   2   2   6     1191.86     1202.37     16.86 o 
   3   2   6       67.99       65.47      1.79 o 
   4   2   6      458.53      418.96      8.41 o 
   5   2   6       14.41       12.14      1.79 o 
   6   2   6       36.90       36.76      5.12 o 
  -7   3   6       79.58       73.89      4.12 o 
  -6   3   6      151.69      165.33      4.73 o 
  -5   3   6      360.98      349.89      7.05 o 
  -4   3   6     2109.71     2048.63     40.35 o 
  -3   3   6      747.62      740.17     13.15 o 
  -2   3   6     1492.67     1437.18     19.90 o 
  -1   3   6      147.04      148.52      2.67 o 
   0   3   6     1456.35     1428.56     29.68 o 
   1   3   6      120.54      130.19      3.04 o 
   2   3   6      336.87      320.31      5.68 o 
   3   3   6       10.50       17.65      3.67 o 
   4   3   6       93.54       88.83      3.07 o 
   5   3   6       81.09       79.73      3.05 o 
   6   3   6       65.28       58.88      5.63 o 
  -7   4   6      246.31      265.65     13.46 o 
  -6   4   6        0.21       -0.90      1.77 o 
  -5   4   6     1049.26     1059.63     32.37 o 
  -4   4   6      378.62      379.11      8.55 o 
  -3   4   6     1374.47     1361.36     25.55 o 
  -2   4   6      998.56      966.87     18.18 o 
  -1   4   6     1316.80     1302.76     23.79 o 
   0   4   6     1449.94     1427.79     29.70 o 
   1   4   6     1556.87     1602.69     45.49 o 
   2   4   6     2256.89     2167.91     63.77 o 
   3   4   6      290.82      281.70     10.28 o 
   4   4   6      357.98      374.01     14.47 o 
   5   4   6       67.15       69.73      9.85 o 
  -7   5   6       74.47       76.57      6.17 o 
  -6   5   6      130.61      105.67      6.32 o 
  -5   5   6      145.33      138.26      9.24 o 
  -4   5   6      305.94      296.08     10.50 o 
  -3   5   6      559.19      563.70     21.75 o 
  -2   5   6      106.56       97.39      4.34 o 
  -1   5   6     1519.65     1434.06     40.59 o 
   0   5   6      141.87      146.76      5.66 o 
   1   5   6      737.73      767.00     32.95 o 
   2   5   6      172.58      169.14      7.15 o 
   3   5   6      248.35      252.36      9.73 o 
   4   5   6       70.15       69.02      8.64 o 
   5   5   6      196.25      188.28     12.86 o 
  -6   6   6       67.88       61.98      5.33 o 
  -5   6   6       10.88        7.54      3.41 o 
  -4   6   6      241.83      209.72      8.37 o 
  -3   6   6       92.95       87.95      4.90 o 
  -2   6   6      351.70      348.14     11.36 o 
  -1   6   6      345.44      305.35     10.08 o 
   0   6   6      378.01      390.05     12.34 o 
   1   6   6      278.39      271.87     13.66 o 
   2   6   6      143.00      144.46      6.74 o 
   3   6   6      840.44      838.86     26.55 o 
   4   6   6       95.67      100.77      6.17 o 
  -6   7   6        1.19        1.31      3.91 o 
  -5   7   6       23.13       11.31      3.76 o 
  -4   7   6        4.47        9.85      3.13 o 
  -3   7   6        6.36        5.02      2.70 o 
  -2   7   6      139.25      139.84      6.18 o 
  -1   7   6        8.96        6.96      2.61 o 
   0   7   6      146.07      151.64      6.32 o 
   1   7   6       16.00       13.46      4.02 o 
   2   7   6      106.41       97.66      7.84 o 
   3   7   6      119.21      125.07      7.84 o 
  -5   8   6        1.19        1.31      3.69 o 
  -4   8   6        1.50       -2.65      3.05 o 
  -3   8   6       24.53       22.12      3.54 o 
  -2   8   6        8.39        8.24      2.84 o 
  -1   8   6        0.05       -1.20      2.48 o 
   0   8   6        3.15        0.80      3.62 o 
   1   8   6        2.47        0.80      3.82 o 
   2   8   6       89.79       93.84      7.84 o 
  -3   9   6        1.71        3.27      3.34 o 
  -2   9   6       25.52       22.04      3.54 o 
  -1   9   6       10.34       10.85      2.98 o 
   0   9   6        6.06        0.40      3.82 o 
  -1 -10   7       21.90       28.40      2.71 o 
   0 -10   7      151.01      162.76     11.25 o 
   1 -10   7       23.01       24.65      1.75 o 
   2 -10   7      193.13      181.19      6.31 o 
  -3  -9   7      132.54      138.15      6.42 o 
  -2  -9   7        3.74        2.00      2.27 o 
  -1  -9   7       42.72       47.43      5.12 o 
   0  -9   7      114.73      132.00     10.15 o 
   1  -9   7      168.28      168.29      5.75 o 
   2  -9   7      127.13      128.42      4.82 o 
   3  -9   7      125.66      131.00      5.02 o 
   4  -9   7       91.74       87.20      7.15 o 
  -4  -8   7        0.07       -1.00      3.42 o 
  -3  -8   7      111.65      112.99      6.03 o 
  -2  -8   7        3.16        1.45      2.12 o 
  -1  -8   7      478.89      488.45     15.04 o 
   0  -8   7      125.60      123.07      4.91 o 
   1  -8   7      271.56      285.30      6.59 o 
   2  -8   7        5.20        9.01      1.60 o 
   3  -8   7      333.69      338.29      8.10 o 
   4  -8   7        7.66        2.26      2.83 o 
   5  -8   7      164.66      171.56     11.69 o 
  -5  -7   7       28.70       28.53      4.82 o 
  -4  -7   7        7.39        9.60      2.85 o 
  -3  -7   7       19.48       17.54      2.82 o 
  -2  -7   7       34.81       35.59      2.79 o 
  -1  -7   7      111.61      125.37      5.01 o 
   0  -7   7      171.48      167.22      5.69 o 
   1  -7   7       25.22       28.45      1.53 o 
   2  -7   7       44.43       45.95      2.13 o 
   3  -7   7      233.94      223.18      5.84 o 
   4  -7   7      246.03      256.41      6.78 o 
   5  -7   7       53.18       54.86      8.81 o 
  -6  -6   7       24.88       13.26      4.82 o 
  -5  -6   7       86.70       79.77      6.83 o 
  -4  -6   7      106.64      105.83      5.29 o 
  -3  -6   7       52.80       70.81      4.03 o 
  -2  -6   7      304.48      298.10      9.78 o 
  -1  -6   7       16.34       22.69      1.70 o 
   0  -6   7      186.59      187.23      4.20 o 
   1  -6   7       52.33       54.51      1.94 o 
   2  -6   7      101.24      102.78      2.96 o 
   3  -6   7       31.01       31.19      2.25 o 
   4  -6   7      209.27      197.25      9.37 o 
   5  -6   7        2.32        3.16      2.09 o 
   6  -6   7        2.45        3.12      2.91 o 
  -6  -5   7      217.30      214.20     12.46 o 
  -5  -5   7        0.25        1.61      3.42 o 
  -4  -5   7      399.70      396.87     33.16 o 
  -3  -5   7        6.60        9.84      2.03 o 
  -2  -5   7       51.37       58.71      3.23 o 
  -1  -5   7       67.92       79.62      2.36 o 
   0  -5   7      176.80      170.65      3.50 o 
   1  -5   7      101.98      122.08      2.63 o 
   2  -5   7      124.17      127.38      3.29 o 
   3  -5   7       57.93       58.35      2.28 o 
   4  -5   7        5.59        7.23      1.77 o 
   5  -5   7        4.87        2.08      1.97 o 
   6  -5   7       39.40       46.84      3.29 o 
  -7  -4   7       32.08       33.16      6.23 o 
  -6  -4   7      272.47      248.57     13.46 o 
  -5  -4   7      317.44      295.39     14.67 o 
  -4  -4   7      951.00      939.65     27.41 o 
  -3  -4   7      225.04      226.47      7.81 o 
  -2  -4   7     1125.15     1206.42     23.70 o 
  -1  -4   7       86.14       89.70      3.07 o 
   0  -4   7     1742.03     1778.90     28.66 o 
   1  -4   7       33.42       36.79      1.27 o 
   2  -4   7      140.05      134.79      3.48 o 
   3  -4   7       89.63       86.21      2.74 o 
   4  -4   7       15.26       19.93      1.97 o 
   5  -4   7      120.15      109.37      4.07 o 
   6  -4   7      142.19      133.07      5.25 o 
   7  -4   7       10.33       18.01      4.15 o 
  -7  -3   7      282.67      268.86     14.87 o 
  -6  -3   7        0.31       -1.41      3.42 o 
  -5  -3   7     1700.60     1523.95     63.30 o 
  -4  -3   7       10.72        9.91      2.06 o 
  -3  -3   7     1285.71     1313.07     25.55 o 
  -2  -3   7      352.41      349.38      6.04 o 
  -1  -3   7      840.01      852.48     13.23 o 
   0  -3   7     1159.68     1231.66     17.38 o 
   1  -3   7     2386.15     2505.26     34.06 o 
   2  -3   7      904.90      872.35     13.94 o 
   3  -3   7       37.81       40.07      1.53 o 
   4  -3   7      389.66      395.36      7.37 o 
   5  -3   7      191.47      190.53      4.10 o 
   6  -3   7       44.60       44.83      2.58 o 
   7  -3   7        1.22        2.61      2.77 o 
  -7  -2   7      225.95      228.87     12.06 o 
  -6  -2   7      126.72      126.93      4.27 o 
  -5  -2   7      579.83      571.78     13.88 o 
  -4  -2   7        7.15        8.29      2.57 o 
  -3  -2   7     3153.11     3128.91     55.64 o 
  -2  -2   7      100.47      104.27      2.32 o 
  -1  -2   7     4450.32     4627.55     73.10 o 
   0  -2   7      172.83      193.29      3.13 o 
   1  -2   7     3822.77     3630.50     53.88 o 
   2  -2   7      744.13      797.88     10.51 o 
   3  -2   7     1085.65     1087.64     16.04 o 
   4  -2   7      476.22      473.31     10.06 o 
   5  -2   7     1283.54     1258.12     21.13 o 
   6  -2   7       85.59       81.00      3.16 o 
   7  -2   7       44.30       51.27      2.83 o 
  -7  -1   7       80.54       85.47      4.62 o 
  -6  -1   7      699.15      707.13     38.32 o 
  -5  -1   7       40.69       41.10      2.25 o 
  -4  -1   7     1081.76     1150.05     22.96 o 
  -3  -1   7      457.14      481.91      7.03 o 
  -2  -1   7     2174.48     2131.71     31.43 o 
  -1  -1   7      671.67      655.83      9.35 o 
   0  -1   7      753.00      718.39      9.16 o 
   1  -1   7     1613.38     1544.15     19.28 o 
   2  -1   7     1130.19     1122.81     14.70 o 
   3  -1   7     1523.95     1507.86     20.70 o 
   4  -1   7      441.52      418.28      8.37 o 
   5  -1   7      309.05      323.49      7.59 o 
   6  -1   7        2.91        0.99      1.89 o 
   7  -1   7      150.92      153.65      4.95 o 
  -7   0   7        0.94       -0.86      2.34 o 
  -6   0   7       62.06       70.65      3.83 o 
  -5   0   7       60.96       53.63      2.59 o 
  -4   0   7      962.37     1011.65     15.98 o 
  -3   0   7      848.68      950.20     13.29 o 
  -2   0   7     4447.73     4581.76     66.14 o 
  -1   0   7      140.40      141.73      2.25 o 
   0   0   7      868.71      767.20      9.76 o 
   1   0   7      962.46     1075.80     13.55 o 
   2   0   7     3521.39     3486.46     44.59 o 
   3   0   7     2402.62     2448.53     33.29 o 
   4   0   7     1630.19     1601.14     23.36 o 
   5   0   7      100.23      105.12      3.61 o 
   6   0   7      272.18      279.04      6.98 o 
   7   0   7      231.48      237.89      6.53 o 
  -8   1   7       25.32       27.11      3.40 o 
  -7   1   7      176.47      197.93     13.46 o 
  -6   1   7       10.91        8.65      2.13 o 
  -5   1   7      227.45      249.07      6.58 o 
  -4   1   7       24.59       23.71      1.22 o 
  -3   1   7      576.99      585.46      9.02 o 
  -2   1   7      757.81      781.79     11.70 o 
  -1   1   7       60.91       56.50      1.40 o 
   0   1   7     1416.44     1399.04     17.47 o 
   1   1   7      700.06      716.43      9.50 o 
   2   1   7     1326.47     1300.04     17.86 o 
   3   1   7       29.43       22.98      1.11 o 
   4   1   7      228.69      252.70      5.58 o 
   5   1   7        2.15        1.42      1.75 o 
   6   1   7      306.00      310.57      8.86 o 
  -7   2   7        5.16        5.24      2.46 o 
  -6   2   7      118.55      121.09      7.13 o 
  -5   2   7       72.66       66.44      3.39 o 
  -4   2   7      416.97      419.34      9.09 o 
  -3   2   7      731.92      800.04     12.07 o 
  -2   2   7      543.97      553.46      7.89 o 
  -1   2   7      409.35      382.93      5.25 o 
   0   2   7     1519.75     1555.15     21.43 o 
   1   2   7      823.07      841.56     11.70 o 
   2   2   7     1499.92     1515.11     24.48 o 
   3   2   7     1162.29     1201.68     22.10 o 
   4   2   7      592.54      629.02     12.19 o 
   5   2   7      300.89      311.54      9.60 o 
   6   2   7      146.84      152.40      9.59 o 
  -7   3   7       10.18       11.23      2.37 o 
  -6   3   7        0.17        0.36      1.57 o 
  -5   3   7       67.62       67.46      3.97 o 
  -4   3   7        1.35        3.80      1.21 o 
  -3   3   7       53.39       49.84      1.89 o 
  -2   3   7       19.18       20.05      0.76 o 
  -1   3   7     1362.03     1383.27     20.18 o 
   0   3   7       96.48      108.60      2.26 o 
   1   3   7      173.46      169.54      3.26 o 
   2   3   7      133.63      140.32      3.29 o 
   3   3   7      105.03      109.56      3.35 o 
   4   3   7       26.70       26.66      1.86 o 
   5   3   7       92.99       94.97      4.32 o 
   6   3   7       11.42       16.87      3.46 o 
  -7   4   7      107.46      116.35      8.24 o 
  -6   4   7       35.52       43.60      2.96 o 
  -5   4   7      588.84      584.51     25.19 o 
  -4   4   7       40.63       39.17      3.03 o 
  -3   4   7       27.03       28.87      4.07 o 
  -2   4   7        5.72        6.34      1.15 o 
  -1   4   7      968.88      970.09     17.98 o 
   0   4   7       23.90       30.33      3.83 o 
   1   4   7      192.04      198.74      6.98 o 
   2   4   7      213.65      207.06      8.16 o 
   3   4   7      241.13      237.64     10.75 o 
   4   4   7       84.93       80.37      5.33 o 
   5   4   7       65.07       66.43      5.53 o 
  -7   5   7       40.01       42.67      5.33 o 
  -6   5   7       62.67       53.92      7.64 o 
  -5   5   7      249.68      258.15     10.01 o 
  -4   5   7      178.53      163.61     12.16 o 
  -3   5   7      315.86      323.96      9.55 o 
  -2   5   7       65.75       68.66      3.26 o 
  -1   5   7       80.39       79.09      5.32 o 
   0   5   7       55.33       60.33      3.48 o 
   1   5   7        4.37        2.61      3.22 o 
   2   5   7       18.52       17.36      2.99 o 
   3   5   7        6.50       11.29      3.09 o 
   4   5   7       36.82       46.80      4.54 o 
   5   5   7       19.59       10.39      4.19 o 
  -6   6   7      346.47      348.07     13.27 o 
  -5   6   7        0.80       -0.83      3.34 o 
  -4   6   7      468.25      473.92     15.55 o 
  -3   6   7      168.76      168.86      7.17 o 
  -2   6   7      306.70      302.40     10.29 o 
  -1   6   7      130.54      132.24      6.53 o 
   0   6   7      444.98      431.62     19.89 o 
   1   6   7      364.49      361.29     17.48 o 
   2   6   7      141.59      136.31     14.97 o 
   3   6   7       14.46       18.60      5.43 o 
   4   6   7        2.64       -1.66      3.48 o 
  -5   7   7      202.73      196.13     14.77 o 
  -4   7   7      422.39      436.88     14.84 o 
  -3   7   7      122.52      119.61      6.04 o 
  -2   7   7      415.13      404.26     13.27 o 
  -1   7   7      149.64      136.98      6.25 o 
   0   7   7      290.99      301.41     15.27 o 
   1   7   7        1.23        8.04      3.82 o 
   2   7   7       73.86       66.84      8.14 o 
   3   7   7       11.42        7.07      3.67 o 
  -4   8   7       49.78       49.54      4.82 o 
  -3   8   7      239.42      242.39      9.52 o 
  -2   8   7       52.15       50.58      4.05 o 
  -1   8   7      165.50      156.78     11.86 o 
   0   8   7      258.21      250.37     13.46 o 
   1   8   7      142.73      148.09     10.05 o 
   2   8   7      268.57      267.69     11.16 o 
  -2   9   7       61.82       53.32      4.47 o 
  -1   9   7      113.50      112.07      6.10 o 
   0   9   7        8.20        7.03      4.82 o 
  -1 -10   8       46.16       47.43      3.44 o 
   0 -10   8        4.25        7.37      2.05 o 
   1 -10   8        6.80        6.69      1.74 o 
   2 -10   8       38.35       37.72      3.11 o 
  -3  -9   8       97.33      110.01     10.75 o 
  -2  -9   8        4.00        1.05      2.37 o 
  -1  -9   8       35.56       40.50      3.07 o 
   0  -9   8       15.52       18.09      2.34 o 
   1  -9   8      101.91       99.88      3.54 o 
   2  -9   8       26.77       28.02      2.47 o 
   3  -9   8       42.90       42.28      3.04 o 
   4  -9   8        2.56        3.33      2.62 o 
  -4  -8   8      215.00      210.05     13.46 o 
  -3  -8   8       82.05       83.69      4.97 o 
  -2  -8   8      167.54      170.14      6.80 o 
  -1  -8   8      262.03      311.33     10.36 o 
   0  -8   8       69.36       74.02      8.46 o 
   1  -8   8      272.70      287.01      6.76 o 
   2  -8   8       69.99       76.33      3.01 o 
   3  -8   8       58.95       57.37      2.88 o 
   4  -8   8        2.02       -1.43      2.13 o 
   5  -8   8       54.07       53.03      3.97 o 
  -5  -7   8        0.00       -1.41      4.02 o 
  -4  -7   8      501.51      502.11     18.49 o 
  -3  -7   8        0.58        0.75      2.26 o 
  -2  -7   8      388.39      404.24     12.99 o 
  -1  -7   8      218.08      237.68      8.18 o 
   0  -7   8      507.62      519.22     13.87 o 
   1  -7   8      191.93      193.12      4.87 o 
   2  -7   8      883.88      875.06     18.22 o 
   3  -7   8       90.95       85.16      4.86 o 
   4  -7   8       23.95       28.69      2.55 o 
   5  -7   8       71.08       65.74      3.89 o 
  -6  -6   8       62.52       54.46      6.43 o 
  -5  -6   8      118.76       98.86      7.64 o 
  -4  -6   8      273.40      276.28      9.87 o 
  -3  -6   8      189.01      185.70     13.06 o 
  -2  -6   8     1233.62     1221.17     35.01 o 
  -1  -6   8      494.45      519.63     18.99 o 
   0  -6   8      973.07     1006.33     21.09 o 
   1  -6   8      120.06      120.36      3.20 o 
   2  -6   8     1434.59     1331.27     27.00 o 
   3  -6   8        6.82        6.96      1.63 o 
   4  -6   8      472.31      461.98     10.63 o 
   5  -6   8        1.05       -2.13      2.13 o 
   6  -6   8      145.53      150.92      5.41 o 
  -6  -5   8        2.23       -1.41      3.82 o 
  -5  -5   8      196.55      209.98     11.65 o 
  -4  -5   8        4.92        1.99      2.41 o 
  -3  -5   8      431.99      464.10     14.42 o 
  -2  -5   8      156.18      148.20     10.45 o 
  -1  -5   8     1317.79     1366.94     32.18 o 
   0  -5   8      303.79      296.15      6.96 o 
   1  -5   8     1150.22     1113.10     20.38 o 
   2  -5   8      542.48      521.39     11.22 o 
   3  -5   8     1005.00      959.93     19.94 o 
   4  -5   8      330.60      324.81      7.92 o 
   5  -5   8      146.76      154.23      5.13 o 
   6  -5   8      238.54      232.03      7.02 o 
  -7  -4   8       37.83       29.14      6.23 o 
  -6  -4   8        0.09       -3.62      3.62 o 
  -5  -4   8      111.32      126.06      8.34 o 
  -4  -4   8       48.64       52.64      4.12 o 
  -3  -4   8      694.30      669.09     19.89 o 
  -2  -4   8      303.26      317.27      8.11 o 
  -1  -4   8     1059.81     1065.79     21.17 o 
   0  -4   8       72.91       65.14      2.07 o 
   1  -4   8      992.81      966.32     16.84 o 
   2  -4   8       70.89       65.89      2.32 o 
   3  -4   8     1538.31     1495.65     27.32 o 
   4  -4   8        9.68        8.26      1.80 o 
   5  -4   8      300.26      312.14      7.93 o 
   6  -4   8       86.84       73.00      3.75 o 
  -7  -3   8      129.00      132.42      9.85 o 
  -6  -3   8       34.39       40.99      5.43 o 
  -5  -3   8       32.83       34.08      3.41 o 
  -4  -3   8        3.94        6.43      2.61 o 
  -3  -3   8       11.68       11.56      1.51 o 
  -2  -3   8      168.23      195.60      4.82 o 
  -1  -3   8      371.10      354.30      5.78 o 
   0  -3   8        7.78        3.92      0.76 o 
   1  -3   8       84.01       71.02      1.85 o 
   2  -3   8      571.55      527.73      8.78 o 
   3  -3   8      187.50      182.23      3.94 o 
   4  -3   8       82.93       82.94      2.79 o 
   5  -3   8      283.84      289.39      6.53 o 
   6  -3   8       70.04       73.62      3.11 o 
  -7  -2   8      156.23      163.77      9.65 o 
  -6  -2   8       97.22       90.96      3.48 o 
  -5  -2   8      303.36      294.88      7.75 o 
  -4  -2   8      477.83      477.68     10.07 o 
  -3  -2   8      463.59      453.45      9.50 o 
  -2  -2   8      129.78      119.34      2.60 o 
  -1  -2   8      728.57      772.14     12.69 o 
   0  -2   8      530.39      520.23      7.14 o 
   1  -2   8       26.42       36.78      0.94 o 
   2  -2   8       31.77       25.76      1.08 o 
   3  -2   8       76.69       85.53      2.07 o 
   4  -2   8       33.65       36.33      1.55 o 
   5  -2   8      151.65      150.51      3.68 o 
   6  -2   8       85.44       92.12      3.55 o 
  -7  -1   8        8.71       12.52      2.60 o 
  -6  -1   8      357.12      348.78     15.33 o 
  -5  -1   8       45.01       50.71      2.67 o 
  -4  -1   8      586.42      575.45     16.79 o 
  -3  -1   8      143.09      131.05      2.58 o 
  -2  -1   8       27.80       22.58      0.86 o 
  -1  -1   8      256.47      281.08      4.32 o 
   0  -1   8     1943.17     2012.80     25.06 o 
   1  -1   8      213.36      199.27      2.92 o 
   2  -1   8       12.07       12.10      0.76 o 
   3  -1   8      411.67      416.98      6.66 o 
   4  -1   8      314.58      318.24      5.60 o 
   5  -1   8        7.32        8.21      1.73 o 
   6  -1   8       53.41       54.49      2.84 o 
  -7   0   8       97.97      100.01      5.04 o 
  -6   0   8      264.13      293.61     15.67 o 
  -5   0   8      212.05      187.89      5.61 o 
  -4   0   8     1548.91     1558.97     31.63 o 
  -3   0   8      229.10      223.50      3.64 o 
  -2   0   8     1571.84     1595.61     22.07 o 
  -1   0   8      916.26     1000.82     13.30 o 
   0   0   8     1266.70     1232.15     16.36 o 
   1   0   8      109.24      126.06      2.32 o 
   2   0   8      442.26      434.08      6.06 o 
   3   0   8       99.44      100.37      2.22 o 
   4   0   8      600.39      607.44     11.68 o 
   5   0   8        4.14        3.46      2.49 o 
   6   0   8       66.93       66.95      3.19 o 
  -7   1   8      436.17      462.38     20.60 o 
  -6   1   8       10.06       13.47      3.92 o 
  -5   1   8      714.66      730.09     21.17 o 
  -4   1   8       38.88       42.35      1.44 o 
  -3   1   8      898.44      886.26     13.36 o 
  -2   1   8      384.36      386.15      6.11 o 
  -1   1   8      816.66      809.88     10.75 o 
   0   1   8      579.39      547.55      7.13 o 
   1   1   8      714.48      717.52      9.57 o 
   2   1   8     1115.09     1071.10     14.88 o 
   3   1   8      741.54      715.94     12.33 o 
   4   1   8       59.11       62.47      2.53 o 
   5   1   8       20.63       21.15      2.63 o 
   6   1   8       60.55       61.84      3.14 o 
  -7   2   8      120.48      141.97      8.84 o 
  -6   2   8        7.58       11.27      4.92 o 
  -5   2   8      685.69      696.09     15.80 o 
  -4   2   8       60.66       54.56      2.49 o 
  -3   2   8     2787.58     2797.69     40.83 o 
  -2   2   8       82.51       92.58      1.88 o 
  -1   2   8      664.37      641.76      8.61 o 
   0   2   8      218.88      253.56      3.87 o 
   1   2   8     1876.25     1888.97     27.47 o 
   2   2   8      530.77      558.06      9.72 o 
   3   2   8     1116.09     1145.20     21.24 o 
   4   2   8       32.46       35.29      2.22 o 
   5   2   8      139.69      133.24      4.90 o 
   6   2   8       76.32       80.94      3.86 o 
  -7   3   8        5.36        5.54      2.37 o 
  -6   3   8      262.89      272.08      8.86 o 
  -5   3   8        6.71        6.55      1.97 o 
  -4   3   8     1105.01     1080.87     25.49 o 
  -3   3   8      940.27      935.28     16.63 o 
  -2   3   8      577.30      576.22      9.57 o 
  -1   3   8     1037.99      996.68     15.89 o 
   0   3   8      638.36      631.07     11.18 o 
   1   3   8     1533.01     1493.43     26.77 o 
   2   3   8     1086.21     1003.81     21.69 o 
   3   3   8      269.26      283.83      6.78 o 
   4   3   8        1.64        1.32      1.91 o 
   5   3   8      207.27      205.88      8.49 o 
  -7   4   8        3.81       -2.41      3.82 o 
  -6   4   8      160.20      167.64      5.17 o 
  -5   4   8        8.85       10.69      1.60 o 
  -4   4   8      656.55      629.35     15.59 o 
  -3   4   8       52.69       53.24      4.09 o 
  -2   4   8      802.75      748.98     16.31 o 
  -1   4   8      235.93      248.66      6.74 o 
   0   4   8     1024.48     1008.36     28.61 o 
   1   4   8     1027.54     1063.34     30.80 o 
   2   4   8     1709.25     1708.47     52.87 o 
   3   4   8      421.68      416.31     14.55 o 
   4   4   8      218.45      234.29      9.80 o 
   5   4   8      115.55      117.15      6.96 o 
  -6   5   8       25.28       28.93      4.33 o 
  -5   5   8       88.35       71.70      7.43 o 
  -4   5   8        3.99        4.28      2.91 o 
  -3   5   8      186.45      173.01      7.44 o 
  -2   5   8      919.31      854.74     25.26 o 
  -1   5   8      564.12      536.55     16.53 o 
   0   5   8      610.65      550.58     24.72 o 
   1   5   8      357.70      343.21     16.88 o 
   2   5   8      131.69      135.21      9.75 o 
   3   5   8       13.70       16.88      3.66 o 
   4   5   8      300.37      300.49     12.07 o 
  -6   6   8       76.32       82.11      6.33 o 
  -5   6   8        2.38        0.55      3.34 o 
  -4   6   8        4.13       10.02      3.19 o 
  -3   6   8       10.24       10.59      2.98 o 
  -2   6   8      188.67      175.88      7.43 o 
  -1   6   8       60.86       59.87      3.91 o 
   0   6   8      315.90      290.16     14.67 o 
   1   6   8      313.42      315.88     16.08 o 
   2   6   8      176.37      179.69      8.29 o 
   3   6   8      269.16      272.91     11.14 o 
   4   6   8      236.89      250.32     11.01 o 
  -5   7   8        2.76        0.92      3.69 o 
  -4   7   8       13.01       17.97      5.32 o 
  -3   7   8       21.33       13.76      3.41 o 
  -2   7   8       32.99       27.51      6.23 o 
  -1   7   8       46.59       40.72      4.02 o 
   0   7   8       76.84       71.74      6.63 o 
   1   7   8        7.55        3.62      4.22 o 
   2   7   8        7.52        7.19      6.33 o 
   3   7   8        4.85        7.33      4.05 o 
  -4   8   8       18.47       19.52      4.12 o 
  -3   8   8       34.55       32.88      4.05 o 
  -2   8   8       74.80       77.36      5.04 o 
  -1   8   8      123.71      121.02     10.15 o 
   0   8   8        4.82        5.02      4.42 o 
   1   8   8       26.18       27.13      5.43 o 
   0 -10   9       44.67       43.50      3.38 o 
   1 -10   9       22.60       25.89      2.55 o 
  -2  -9   9      145.92      138.11      6.32 o 
  -1  -9   9        4.26        3.50      2.81 o 
   0  -9   9       58.38       66.22      7.33 o 
   1  -9   9        1.63       -0.03      1.66 o 
   2  -9   9       29.83       29.23      3.10 o 
   3  -9   9       14.49       14.41      2.30 o 
  -4  -8   9       40.68       48.14      4.38 o 
  -3  -8   9       36.25       43.83      3.71 o 
  -2  -8   9      112.02      120.89     15.37 o 
  -1  -8   9       25.22       23.19      2.71 o 
   0  -8   9       57.72       59.86      3.71 o 
   1  -8   9       71.14       73.78      2.90 o 
   2  -8   9      297.23      293.50     11.17 o 
   3  -8   9        0.93        4.13      2.01 o 
   4  -8   9      218.52      218.98      6.39 o 
  -5  -7   9        1.45        1.00      4.02 o 
  -4  -7   9       79.56       88.44      5.29 o 
  -3  -7   9       14.90       12.07      3.82 o 
  -2  -7   9        6.06        7.82      2.49 o 
  -1  -7   9       13.98       11.14      2.81 o 
   0  -7   9       91.84       92.96      5.23 o 
   1  -7   9        2.68        3.85      1.49 o 
   2  -7   9       32.71       33.95      2.24 o 
   3  -7   9       46.45       47.94      2.68 o 
   4  -7   9        4.70        2.72      2.17 o 
   5  -7   9       15.16       22.65      2.89 o 
  -5  -6   9      166.63      173.28      7.66 o 
  -4  -6   9       72.84       71.97      4.52 o 
  -3  -6   9      198.47      205.98      7.80 o 
  -2  -6   9      201.19      226.67     14.67 o 
  -1  -6   9       61.47       64.55      3.66 o 
   0  -6   9      397.65      410.90     10.77 o 
   1  -6   9      264.50      267.93      6.36 o 
   2  -6   9       15.46       14.33      1.72 o 
   3  -6   9       18.98       24.06      2.21 o 
   4  -6   9       56.35       47.60      2.91 o 
   5  -6   9       95.55       93.43      5.08 o 
  -6  -5   9        0.84        1.81      4.02 o 
  -5  -5   9      310.75      312.24     11.08 o 
  -4  -5   9       58.22       51.94      3.83 o 
  -3  -5   9      294.82      325.51     12.46 o 
  -2  -5   9      228.70      217.07      7.81 o 
  -1  -5   9      499.64      531.39     14.09 o 
   0  -5   9      119.53      134.47      7.02 o 
   1  -5   9      648.16      654.21     13.77 o 
   2  -5   9       48.83       50.40      2.91 o 
   3  -5   9        6.47        6.13      1.91 o 
   4  -5   9      100.31       86.47      3.52 o 
   5  -5   9        4.91        4.79      2.24 o 
   6  -5   9        6.19        3.01      2.51 o 
  -6  -4   9      213.51      191.90     11.45 o 
  -5  -4   9      156.67      167.82      9.34 o 
  -4  -4   9      871.41      875.29     25.84 o 
  -3  -4   9     1043.01     1063.01     40.59 o 
  -2  -4   9      620.07      606.75     18.18 o 
  -1  -4   9     1557.08     1637.13     34.91 o 
   0  -4   9      646.43      713.12     14.85 o 
   1  -4   9      834.88      835.29     15.56 o 
   2  -4   9        3.97        5.09      1.28 o 
   3  -4   9      789.38      743.13     15.78 o 
   4  -4   9        0.84       -0.41      1.83 o 
   5  -4   9       44.00       38.03      4.90 o 
   6  -4   9       18.35       11.64      2.71 o 
  -7  -3   9       52.43       53.25      7.23 o 
  -6  -3   9      278.54      276.90     14.87 o 
  -5  -3   9       41.28       31.23      3.26 o 
  -4  -3   9      968.47      997.55     28.96 o 
  -3  -3   9       30.58       31.43      2.77 o 
  -2  -3   9     1906.75     1956.20     34.23 o 
  -1  -3   9      301.88      285.08      7.08 o 
   0  -3   9     2973.77     3008.89     44.28 o 
   1  -3   9      292.69      286.29      5.11 o 
   2  -3   9     1732.94     1721.91     27.28 o 
   3  -3   9      574.58      572.23     11.55 o 
   4  -3   9      140.95      135.87      5.20 o 
   5  -3   9      238.13      228.27      5.63 o 
   6  -3   9       44.23       43.92      3.62 o 
  -7  -2   9      220.29      217.42     11.86 o 
  -6  -2   9      156.11      161.37      4.98 o 
  -5  -2   9       62.38       68.89      2.47 o 
  -4  -2   9      814.84      802.95     16.33 o 
  -3  -2   9     1790.98     1787.66     36.09 o 
  -2  -2   9     1454.88     1450.00     24.01 o 
  -1  -2   9     1246.97     1250.34     18.73 o 
   0  -2   9     1664.15     1619.04     20.19 o 
   1  -2   9      193.76      188.69      2.80 o 
   2  -2   9     2599.92     2593.74     37.32 o 
   3  -2   9      131.85      131.33      3.16 o 
   4  -2   9      429.21      420.59      7.70 o 
   5  -2   9      112.15      114.75      3.91 o 
   6  -2   9      415.42      436.96     10.04 o 
  -7  -1   9      147.06      163.27      7.03 o 
  -6  -1   9        7.53        6.34      2.30 o 
  -5  -1   9      133.38      148.41      6.00 o 
  -4  -1   9        3.60        3.70      1.22 o 
  -3  -1   9     1215.25     1270.44     20.47 o 
  -2  -1   9      410.80      410.91      5.48 o 
  -1  -1   9     1666.24     1620.21     21.34 o 
   0  -1   9      344.22      338.39      4.63 o 
   1  -1   9     1835.59     1755.76     22.05 o 
   2  -1   9      301.39      301.25      4.70 o 
   3  -1   9     1551.39     1529.18     22.43 o 
   4  -1   9      697.46      706.75     12.61 o 
   5  -1   9      161.52      163.77      4.79 o 
   6  -1   9      351.73      375.10      8.97 o 
  -7   0   9       56.13       60.33      3.91 o 
  -6   0   9       38.02       28.14      2.77 o 
  -5   0   9      444.01      460.68     11.65 o 
  -4   0   9        8.71       12.76      1.36 o 
  -3   0   9      389.63      386.37      6.26 o 
  -2   0   9        5.35        4.48      0.65 o 
  -1   0   9     1174.15     1189.00     15.77 o 
   0   0   9       31.27       35.96      0.99 o 
   1   0   9      566.96      569.32      7.50 o 
   2   0   9        7.39        5.04      0.92 o 
   3   0   9      727.03      753.69     11.50 o 
   4   0   9      298.82      302.72      6.47 o 
   5   0   9      328.59      336.45      8.04 o 
   6   0   9       23.06       25.95      2.84 o 
  -7   1   9       94.24       92.54     10.15 o 
  -6   1   9      101.79      112.74     11.25 o 
  -5   1   9       83.77       89.09      6.83 o 
  -4   1   9        4.41        5.77      0.97 o 
  -3   1   9      192.85      173.49      3.27 o 
  -2   1   9      130.64      126.15      2.24 o 
  -1   1   9     1064.28     1072.71     13.54 o 
   0   1   9      190.62      183.16      2.77 o 
   1   1   9      196.93      189.67      3.03 o 
   2   1   9       26.20       25.39      1.34 o 
   3   1   9      707.98      734.28     12.74 o 
   4   1   9      184.69      197.53      4.76 o 
   5   1   9      307.46      332.83      8.03 o 
   6   1   9      158.67      173.43      5.44 o 
  -7   2   9      105.49      110.56      5.63 o 
  -6   2   9      155.95      159.40      7.43 o 
  -5   2   9      217.60      217.15      4.99 o 
  -4   2   9       31.64       32.07      1.93 o 
  -3   2   9      803.19      785.28     14.18 o 
  -2   2   9      370.53      374.85      5.67 o 
  -1   2   9       92.25       81.98      1.90 o 
   0   2   9       78.26       78.50      1.72 o 
   1   2   9      479.33      481.71      8.03 o 
   2   2   9        4.51        5.98      1.22 o 
   3   2   9      553.74      548.96     10.72 o 
   4   2   9      250.08      253.29      5.78 o 
   5   2   9      130.47      140.04      4.67 o 
  -7   3   9       10.37        4.91      2.41 o 
  -6   3   9      173.21      179.34      6.58 o 
  -5   3   9        1.33       -0.53      1.80 o 
  -4   3   9       87.95       90.83      3.11 o 
  -3   3   9       76.38       71.02      3.28 o 
  -2   3   9      157.24      158.85      3.82 o 
  -1   3   9        3.38        3.16      0.77 o 
   0   3   9      479.68      484.23     10.60 o 
   1   3   9      359.52      342.59      6.87 o 
   2   3   9      201.85      205.27      4.69 o 
   3   3   9        6.45       10.29      1.63 o 
   4   3   9      166.00      167.01      4.91 o 
   5   3   9        1.19       -1.68      2.92 o 
  -7   4   9        1.27       -3.42      4.02 o 
  -6   4   9      237.17      251.20      6.81 o 
  -5   4   9        5.55        6.32      1.31 o 
  -4   4   9      811.41      800.43     22.99 o 
  -3   4   9      134.55      136.34      3.94 o 
  -2   4   9      188.56      187.92      5.40 o 
  -1   4   9      175.27      168.29      6.46 o 
   0   4   9      769.69      767.78     19.56 o 
   1   4   9       61.75       60.28      2.96 o 
   2   4   9      273.09      274.71      8.02 o 
   3   4   9        3.88        3.96      2.21 o 
   4   4   9      155.64      162.42     14.17 o 
   5   4   9       11.66       12.77      3.61 o 
  -6   5   9        0.77       -1.11      5.53 o 
  -5   5   9      197.62      191.53      9.85 o 
  -4   5   9       93.85      102.83     10.85 o 
  -3   5   9      215.38      214.95      8.37 o 
  -2   5   9      330.36      304.17     15.27 o 
  -1   5   9       33.67       35.83      3.26 o 
   0   5   9      438.96      401.48     19.09 o 
   1   5   9      570.79      559.13     14.95 o 
   2   5   9       50.48       50.69      4.47 o 
   3   5   9        7.61        4.67      5.73 o 
   4   5   9       77.48       74.78      6.04 o 
  -6   6   9        2.01        1.69      4.19 o 
  -5   6   9      380.10      373.86     13.76 o 
  -4   6   9      101.08       95.68      8.54 o 
  -3   6   9      342.30      346.98     12.13 o 
  -2   6   9       56.70       57.48      4.12 o 
  -1   6   9      433.25      420.59     13.76 o 
   0   6   9       90.10       78.97      6.83 o 
   1   6   9      675.62      663.31     29.94 o 
   2   6   9       78.55       72.47      5.33 o 
   3   6   9       48.35       57.31      5.26 o 
  -5   7   9        9.08       13.09      4.33 o 
  -4   7   9      174.89      178.83      8.45 o 
  -3   7   9      243.28      240.38      9.66 o 
  -2   7   9      248.85      230.00     10.15 o 
  -1   7   9      301.52      296.66     10.79 o 
   0   7   9      408.59      385.01     19.09 o 
   1   7   9       72.37       72.54      7.03 o 
   2   7   9       14.22       20.03      5.93 o 
  -3   8   9        0.20        3.55      4.12 o 
  -2   8   9      177.01      175.43      8.08 o 
  -1   8   9       22.60       22.71      3.69 o 
   0   8   9      214.31      224.45     13.46 o 
  -2  -9  10       71.19       76.19      4.72 o 
  -1  -9  10       23.76       23.11      3.04 o 
   0  -9  10      158.68      179.00      7.14 o 
   1  -9  10       79.14       78.95      3.66 o 
   2  -9  10        5.36        6.85      2.11 o 
   3  -9  10       26.86       23.42      3.19 o 
  -3  -8  10      250.95      257.93     11.76 o 
  -2  -8  10       48.54       53.71      4.52 o 
  -1  -8  10      172.64      175.40      7.09 o 
   0  -8  10      122.19      125.12      5.72 o 
   1  -8  10       73.78       76.92      5.27 o 
   2  -8  10      211.33      218.25      6.93 o 
   3  -8  10       88.69       93.22      4.50 o 
   4  -8  10      239.53      230.89      7.89 o 
  -4  -7  10        3.51        5.98      3.03 o 
  -3  -7  10      452.85      430.16     19.19 o 
  -2  -7  10       94.09       83.51      4.66 o 
  -1  -7  10      316.59      327.99     10.98 o 
   0  -7  10       42.68       44.11      5.85 o 
   1  -7  10      199.39      203.97      5.40 o 
   2  -7  10        2.97        0.40      1.80 o 
   3  -7  10      308.03      307.98      7.81 o 
   4  -7  10       29.50       22.38      2.70 o 
   5  -7  10       35.63       44.71      4.35 o 
  -5  -6  10       47.71       56.53      9.44 o 
  -4  -6  10       74.55       64.31      6.63 o 
  -3  -6  10      154.94      170.32      7.02 o 
  -2  -6  10      413.29      419.26     13.42 o 
  -1  -6  10      181.48      181.51     14.07 o 
   0  -6  10       42.35       40.09      4.05 o 
   1  -6  10      986.93      955.31     19.79 o 
   2  -6  10      146.47      143.92      4.52 o 
   3  -6  10      819.26      786.62     16.90 o 
   4  -6  10      202.77      208.89      6.15 o 
   5  -6  10      132.42      137.81      5.20 o 
  -6  -5  10       11.88        4.62      4.42 o 
  -5  -5  10       49.04       51.84      7.33 o 
  -4  -5  10      260.73      255.94      9.45 o 
  -3  -5  10        8.96        3.34      2.32 o 
  -2  -5  10      362.22      353.50     12.46 o 
  -1  -5  10        2.95        3.16      1.56 o 
   0  -5  10      476.57      451.79     10.72 o 
   1  -5  10       73.75       72.81      2.82 o 
   2  -5  10      708.37      687.27     14.68 o 
   3  -5  10        2.68        4.00      1.87 o 
   4  -5  10      448.00      418.10      9.93 o 
   5  -5  10       58.35       59.15      3.40 o 
  -6  -4  10      147.26      142.87     10.25 o 
  -5  -4  10       17.22       10.65      2.98 o 
  -4  -4  10      149.05      147.41      6.39 o 
  -3  -4  10       41.12       44.33      3.40 o 
  -2  -4  10      114.18      111.98      4.97 o 
  -1  -4  10       23.43       26.90      2.00 o 
   0  -4  10     1029.36      988.25     18.29 o 
   1  -4  10       11.58       16.25      1.45 o 
   2  -4  10      502.80      477.48      9.62 o 
   3  -4  10       69.10       63.42      2.94 o 
   4  -4  10      581.86      552.70     12.47 o 
   5  -4  10        3.11        3.79      2.21 o 
   6  -4  10      184.97      190.75      6.44 o 
  -6  -3  10      312.11      308.04     16.48 o 
  -5  -3  10       99.71       90.70      5.43 o 
  -4  -3  10       65.46       73.02      4.11 o 
  -3  -3  10       48.10       38.59      3.13 o 
  -2  -3  10      632.33      644.01     13.50 o 
  -1  -3  10       50.04       45.22      2.67 o 
   0  -3  10      329.77      332.56      5.58 o 
   1  -3  10       25.58       18.31      1.21 o 
   2  -3  10        7.91        9.62      1.20 o 
   3  -3  10       77.37       78.30      2.73 o 
   4  -3  10       27.22       28.12      2.04 o 
   5  -3  10       35.11       39.19      2.52 o 
   6  -3  10        7.38        9.34      2.91 o 
  -7  -2  10       95.25      104.49      7.84 o 
  -6  -2  10      125.81      123.39      6.09 o 
  -5  -2  10      466.37      482.61     10.43 o 
  -4  -2  10      456.04      438.07      9.41 o 
  -3  -2  10      356.24      352.50      7.60 o 
  -2  -2  10     2293.52     2294.99     36.44 o 
  -1  -2  10      522.51      502.38     10.38 o 
   0  -2  10      432.71      428.81      6.01 o 
   1  -2  10      125.45      116.66      2.31 o 
   2  -2  10      946.94      948.17     14.16 o 
   3  -2  10       47.25       47.23      1.72 o 
   4  -2  10      108.36      105.80      2.99 o 
   5  -2  10       37.37       41.76      2.40 o 
   6  -2  10        2.12        3.35      1.95 o 
  -7  -1  10      182.56      210.22     13.26 o 
  -6  -1  10       84.59       83.93      4.26 o 
  -5  -1  10      394.45      423.59     17.17 o 
  -4  -1  10        0.85        2.30      1.20 o 
  -3  -1  10     1382.65     1365.73     24.51 o 
  -2  -1  10      155.72      149.44      2.69 o 
  -1  -1  10     1388.53     1349.00     17.87 o 
   0  -1  10       11.90       11.91      0.85 o 
   1  -1  10     1311.93     1288.60     17.17 o 
   2  -1  10      446.93      460.86      7.30 o 
   3  -1  10        9.76       12.21      1.46 o 
   4  -1  10      230.06      222.47      4.78 o 
   5  -1  10       48.83       48.29      3.36 o 
   6  -1  10       61.05       61.20      3.21 o 
  -7   0  10       49.32       61.38      3.98 o 
  -6   0  10      196.92      207.99     14.07 o 
  -5   0  10      475.64      486.50     24.62 o 
  -4   0  10     1123.86     1123.67     26.57 o 
  -3   0  10     1173.06     1185.25     21.34 o 
  -2   0  10     1220.76     1241.81     16.56 o 
  -1   0  10     1197.91     1153.71     15.38 o 
   0   0  10      270.39      276.12      3.96 o 
   1   0  10     2480.20     2416.03     30.16 o 
   2   0  10      169.66      175.34      3.00 o 
   3   0  10      348.33      340.21      6.52 o 
   4   0  10       31.75       38.63      2.32 o 
   5   0  10      364.88      366.31      8.75 o 
   6   0  10       40.68       39.54      2.86 o 
  -7   1  10       87.61       95.36      8.94 o 
  -6   1  10      191.37      185.75      6.96 o 
  -5   1  10        3.39        4.02      1.99 o 
  -4   1  10      664.01      677.28     35.97 o 
  -3   1  10        6.27        7.60      1.09 o 
  -2   1  10     1382.30     1365.30     18.01 o 
  -1   1  10      168.85      166.91      3.20 o 
   0   1  10     1433.07     1445.02     18.25 o 
   1   1  10       78.79       83.23      1.81 o 
   2   1  10      721.52      718.32     12.38 o 
   3   1  10      627.75      645.28     13.73 o 
   4   1  10      142.29      137.07      4.25 o 
   5   1  10      373.85      387.44      9.25 o 
  -7   2  10       61.82       71.61      8.44 o 
  -6   2  10      257.85      273.63      9.24 o 
  -5   2  10      151.86      153.97      4.83 o 
  -4   2  10      343.18      347.42      7.98 o 
  -3   2  10     1176.77     1158.01     24.43 o 
  -2   2  10      909.79      914.93     14.82 o 
  -1   2  10      108.02      111.13      2.53 o 
   0   2  10      937.89      930.22     15.22 o 
   1   2  10      339.92      336.06      6.88 o 
   2   2  10      480.99      478.57      9.39 o 
   3   2  10       31.34       38.08      2.06 o 
   4   2  10      411.54      422.52      9.69 o 
   5   2  10       21.20       24.51      2.53 o 
  -7   3  10      108.03      122.66      5.64 o 
  -6   3  10       21.22       23.67      2.85 o 
  -5   3  10       73.71       71.67      4.32 o 
  -4   3  10       48.90       51.30      3.34 o 
  -3   3  10      646.17      616.02     15.40 o 
  -2   3  10      278.64      286.57      5.78 o 
  -1   3  10      569.37      546.28     10.15 o 
   0   3  10       82.19       85.38      2.56 o 
   1   3  10      388.18      384.99      7.66 o 
   2   3  10      752.58      759.31     14.29 o 
   3   3  10      511.67      500.19      9.95 o 
   4   3  10      394.03      429.31      9.75 o 
   5   3  10      171.89      186.02      6.66 o 
  -6   4  10       23.16       22.93      3.05 o 
  -5   4  10      118.20      117.51      6.09 o 
  -4   4  10        5.24        7.28      1.27 o 
  -3   4  10      238.17      225.23      6.65 o 
  -2   4  10      141.89      137.90      4.65 o 
  -1   4  10      384.30      371.90      9.68 o 
   0   4  10       12.86       12.85      2.03 o 
   1   4  10      130.02      131.72      4.10 o 
   2   4  10      226.02      224.13      6.01 o 
   3   4  10      421.97      425.61     10.01 o 
   4   4  10        2.23        1.23      2.21 o 
  -6   5  10        5.96        2.41      3.98 o 
  -5   5  10       60.95       61.23      5.03 o 
  -4   5  10        0.63        1.51      3.13 o 
  -3   5  10       51.20       48.17      4.11 o 
  -2   5  10      143.72      131.47      6.23 o 
  -1   5  10      307.64      278.36     10.00 o 
   0   5  10        9.04        7.43      3.82 o 
   1   5  10      357.87      333.55     12.28 o 
   2   5  10      152.55      155.11      5.83 o 
   3   5  10      277.84      294.16     11.99 o 
  -5   6  10      137.52      151.03      8.24 o 
  -4   6  10       13.08        8.47      3.46 o 
  -3   6  10        4.75       10.06      3.12 o 
  -2   6  10       14.57       16.61      4.32 o 
  -1   6  10       95.74       88.81      5.53 o 
   0   6  10        2.90        2.01      4.02 o 
   1   6  10      134.48      129.32      7.15 o 
   2   6  10       63.22       73.95      5.52 o 
   3   6  10       40.17       43.23      4.97 o 
  -4   7  10       15.24       24.53      5.22 o 
  -3   7  10       82.10       79.84      5.40 o 
  -2   7  10       42.95       48.21      4.55 o 
  -1   7  10       66.63       69.77      4.97 o 
   0   7  10      187.13      189.89     12.26 o 
   1   7  10        3.79        4.30      5.32 o 
  -2   8  10      165.46      162.78      7.94 o 
  -1   8  10       73.37       74.15      7.64 o 
  -2  -9  11       21.26       20.25      3.56 o 
  -1  -9  11       37.61       33.43      3.59 o 
   0  -9  11        7.73        6.56      2.12 o 
   1  -9  11       70.85       74.45      5.80 o 
   2  -9  11        4.45        5.08      2.49 o 
  -3  -8  11      138.00      159.26      7.35 o 
  -2  -8  11       24.50       29.87      3.64 o 
  -1  -8  11      150.53      162.58      7.05 o 
   0  -8  11        0.03       -0.16      1.89 o 
   1  -8  11       80.17       80.28      3.43 o 
   2  -8  11      124.84      105.35      4.06 o 
   3  -8  11       93.76       94.21      4.18 o 
  -4  -7  11       68.19       62.40      4.77 o 
  -3  -7  11       91.53       96.50      5.47 o 
  -2  -7  11       51.06       45.81      3.62 o 
  -1  -7  11      302.43      324.00     10.98 o 
   0  -7  11      249.54      221.15      6.44 o 
   1  -7  11        5.88        7.30      1.83 o 
   2  -7  11       23.14       20.11      2.28 o 
   3  -7  11       44.20       44.66      2.95 o 
   4  -7  11        3.36        1.94      2.45 o 
  -5  -6  11       12.80       10.89      3.60 o 
  -4  -6  11      228.40      241.31      9.23 o 
  -3  -6  11       82.22       89.06      5.03 o 
  -2  -6  11      336.97      356.42     11.93 o 
  -1  -6  11      314.82      318.09     14.17 o 
   0  -6  11       88.75       89.25      3.43 o 
   1  -6  11      484.72      479.67     11.05 o 
   2  -6  11      229.66      224.24      6.05 o 
   3  -6  11      426.74      391.75      9.43 o 
   4  -6  11      149.69      147.51      5.13 o 
   5  -6  11       27.97       21.75      2.97 o 
  -6  -5  11       59.62       45.21      6.63 o 
  -5  -5  11       65.06       61.27      4.69 o 
  -4  -5  11      251.68      243.07     12.36 o 
  -3  -5  11      214.87      208.08      8.03 o 
  -2  -5  11      682.48      727.03     21.81 o 
  -1  -5  11      101.36       97.04      4.81 o 
   0  -5  11      150.78      152.52      4.32 o 
   1  -5  11        8.82        7.73      1.62 o 
   2  -5  11      379.63      366.58      8.63 o 
   3  -5  11      100.41       88.31      3.71 o 
   4  -5  11       58.61       61.20      3.54 o 
   5  -5  11       89.14       80.05      3.98 o 
  -6  -4  11        9.21        6.43      5.02 o 
  -5  -4  11      303.16      298.41     11.15 o 
  -4  -4  11       61.92       70.19      4.55 o 
  -3  -4  11      872.60      874.40     30.24 o 
  -2  -4  11      315.16      321.08     10.73 o 
  -1  -4  11      124.34      137.71      4.86 o 
   0  -4  11     1736.60     1651.28     30.00 o 
   1  -4  11      609.27      601.71     11.72 o 
   2  -4  11     1365.93     1242.14     25.51 o 
   3  -4  11      357.52      333.76      8.99 o 
   4  -4  11      348.37      339.74      9.37 o 
   5  -4  11        1.41        0.02      2.34 o 
  -6  -3  11       57.20       62.09      6.83 o 
  -5  -3  11      390.35      382.02     12.91 o 
  -4  -3  11      137.92      135.27      6.25 o 
  -3  -3  11      562.94      554.58     19.39 o 
  -2  -3  11      471.47      478.40     14.84 o 
  -1  -3  11      641.57      606.37     15.11 o 
   0  -3  11        9.54       10.49      1.15 o 
   1  -3  11     1749.61     1721.83     28.36 o 
   2  -3  11       11.50       10.90      1.35 o 
   3  -3  11      441.07      437.14      8.93 o 
   4  -3  11      195.81      185.29      4.86 o 
   5  -3  11      201.11      215.22      5.71 o 
  -7  -2  11       26.24       18.69      5.02 o 
  -6  -2  11      124.85      125.04      8.24 o 
  -5  -2  11       82.74       84.58      2.91 o 
  -4  -2  11       82.26       87.58      2.86 o 
  -3  -2  11       37.62       36.35      2.18 o 
  -2  -2  11      518.52      507.44      9.58 o 
  -1  -2  11     1411.58     1355.33     20.23 o 
   0  -2  11      362.89      351.88      5.50 o 
   1  -2  11     1359.78     1316.48     18.64 o 
   2  -2  11      807.62      773.88     12.23 o 
   3  -2  11      586.44      571.63     10.10 o 
   4  -2  11      157.12      152.38      3.73 o 
   5  -2  11      550.46      582.46     12.83 o 
  -7  -1  11       43.94       51.09      3.72 o 
  -6  -1  11      143.84      145.72      7.23 o 
  -5  -1  11        3.13        1.13      1.62 o 
  -4  -1  11       24.55       32.47      3.46 o 
  -3  -1  11       41.24       38.69      2.09 o 
  -2  -1  11      527.94      524.17      9.42 o 
  -1  -1  11       37.15       44.07      1.37 o 
   0  -1  11      878.65      870.65     11.86 o 
   1  -1  11       56.51       55.28      1.61 o 
   2  -1  11      600.68      630.29     10.73 o 
   3  -1  11       19.88       22.58      1.49 o 
   4  -1  11      631.54      662.15     14.23 o 
   5  -1  11       39.90       39.86      2.60 o 
  -7   0  11        8.31        8.14      2.84 o 
  -6   0  11      121.12      140.59     13.06 o 
  -5   0  11       30.26       23.95      2.63 o 
  -4   0  11      271.49      281.40      6.61 o 
  -3   0  11      357.52      355.69      7.20 o 
  -2   0  11      619.87      616.91      8.59 o 
  -1   0  11        7.16        7.86      0.82 o 
   0   0  11      440.14      439.03      6.01 o 
   1   0  11       16.70       24.57      1.20 o 
   2   0  11      291.82      298.99      6.40 o 
   3   0  11        1.96        1.16      1.99 o 
   4   0  11      332.13      347.95      8.29 o 
   5   0  11       52.57       55.40      3.36 o 
  -7   1  11       24.52       25.87      3.34 o 
  -6   1  11       60.36       64.53      8.84 o 
  -5   1  11        6.62       11.44      2.34 o 
  -4   1  11      916.69      889.88     35.47 o 
  -3   1  11        2.15        3.06      0.99 o 
  -2   1  11      862.65      850.61     10.99 o 
  -1   1  11      149.59      152.71      2.71 o 
   0   1  11      381.01      390.46      6.04 o 
   1   1  11        5.42        8.27      2.10 o 
   2   1  11      136.21      137.05      3.68 o 
   3   1  11       12.38       12.86      2.03 o 
   4   1  11       32.92       32.46      2.38 o 
   5   1  11       28.93       36.82      2.76 o 
  -7   2  11       50.93       52.25      3.91 o 
  -6   2  11      159.32      170.02      6.67 o 
  -5   2  11      541.43      560.38     13.73 o 
  -4   2  11      541.22      509.51     11.15 o 
  -3   2  11      394.21      382.49      8.60 o 
  -2   2  11      531.54      511.88      9.61 o 
  -1   2  11      182.54      187.36      3.79 o 
   0   2  11      701.93      673.67     12.70 o 
   1   2  11      224.90      230.60      5.16 o 
   2   2  11      572.93      560.16     10.93 o 
   3   2  11        7.52        7.45      1.81 o 
   4   2  11       79.31       83.58      3.50 o 
   5   2  11        3.38        3.80      2.25 o 
  -6   3  11        7.67        9.86      2.13 o 
  -5   3  11      501.39      527.70     15.76 o 
  -4   3  11       16.71       15.62      1.73 o 
  -3   3  11      506.89      498.78     10.80 o 
  -2   3  11       37.23       35.90      2.62 o 
  -1   3  11      978.99      957.79     22.59 o 
   0   3  11        1.10        1.87      1.23 o 
   1   3  11      298.51      299.22      6.34 o 
   2   3  11      252.91      255.29      5.76 o 
   3   3  11       64.92       72.09      2.81 o 
   4   3  11       76.37       75.13      3.28 o 
  -6   4  11       64.66       55.46      5.63 o 
  -5   4  11      163.14      170.85      4.86 o 
  -4   4  11      451.50      440.71     10.67 o 
  -3   4  11      290.85      278.98      7.13 o 
  -2   4  11       27.53       29.79      2.39 o 
  -1   4  11      875.24      824.13     33.07 o 
   0   4  11       40.80       41.45      2.80 o 
   1   4  11      284.97      276.15      6.93 o 
   2   4  11        0.69        3.03      1.94 o 
   3   4  11      348.43      362.54      9.00 o 
   4   4  11       41.03       43.37      6.01 o 
  -5   5  11        9.17        9.37      4.92 o 
  -4   5  11      217.27      205.34      8.88 o 
  -3   5  11       26.96       18.77      3.40 o 
  -2   5  11      400.46      385.22     13.19 o 
  -1   5  11       14.62        8.64      4.22 o 
   0   5  11       66.29       58.27      6.23 o 
   1   5  11      239.68      206.76      9.08 o 
   2   5  11      256.42      261.72     10.20 o 
   3   5  11      279.90      294.31      9.38 o 
  -5   6  11       69.88       67.88      5.80 o 
  -4   6  11       95.95       96.14      6.04 o 
  -3   6  11      141.91      135.32      7.03 o 
  -2   6  11      235.78      229.74     14.17 o 
  -1   6  11       42.29       31.95      5.22 o 
   0   6  11      122.05      122.98      9.24 o 
   1   6  11       13.60        7.95      4.42 o 
   2   6  11      284.18      282.93     18.99 o 
  -3   7  11      141.60      130.01      7.15 o 
  -2   7  11        2.04        6.11      5.63 o 
  -1   7  11       19.34       20.70      5.43 o 
   0   7  11      185.73      181.65     12.26 o 
  -1  -9  12       74.47       77.61      4.98 o 
   0  -9  12       58.42       67.11      5.63 o 
   1  -9  12       74.04       72.76      3.75 o 
  -3  -8  12        1.70        5.72      3.42 o 
  -2  -8  12      186.96      183.36      8.01 o 
  -1  -8  12        2.30        2.24      2.74 o 
   0  -8  12      104.17      104.87      8.80 o 
   1  -8  12        7.36        8.47      2.14 o 
   2  -8  12      133.50      140.58      4.91 o 
   3  -8  12        8.06        3.98      2.51 o 
  -4  -7  12       62.80       68.86      4.95 o 
  -3  -7  12       13.79       11.08      3.28 o 
  -2  -7  12       80.21       72.51      4.68 o 
  -1  -7  12       57.95       48.61      3.90 o 
   0  -7  12      126.92      112.60      4.36 o 
   1  -7  12       58.89       58.40      2.90 o 
   2  -7  12       95.66       94.54      3.90 o 
   3  -7  12       44.59       48.64      3.13 o 
   4  -7  12       21.89       29.03      3.12 o 
  -5  -6  12       39.26       32.55      4.12 o 
  -4  -6  12      122.30      133.12      7.84 o 
  -3  -6  12       65.70       62.75      4.38 o 
  -2  -6  12       66.31       74.69      4.43 o 
  -1  -6  12      195.94      165.86      6.86 o 
   0  -6  12       67.99       66.22      2.87 o 
   1  -6  12       18.61       15.61      2.04 o 
   2  -6  12      171.70      168.46      5.42 o 
   3  -6  12       79.34       78.64      3.56 o 
   4  -6  12       63.10       62.29      3.62 o 
  -5  -5  12      114.22      104.25     10.15 o 
  -4  -5  12       53.63       48.90      4.05 o 
  -3  -5  12      188.26      181.60      8.44 o 
  -2  -5  12       37.13       37.09      3.92 o 
  -1  -5  12      442.66      389.80     15.57 o 
   0  -5  12       38.14       26.55      3.16 o 
   1  -5  12      124.19      122.06      4.15 o 
   2  -5  12        2.33        2.34      1.84 o 
   3  -5  12       37.16       39.25      2.76 o 
   4  -5  12        7.90        2.69      2.33 o 
   5  -5  12      134.90      137.16      5.34 o 
  -6  -4  12        1.61        5.86      3.52 o 
  -5  -4  12      206.74      227.55      9.02 o 
  -4  -4  12       35.70       33.54      3.62 o 
  -3  -4  12      417.99      445.95     14.42 o 
  -2  -4  12       12.00       13.25      2.63 o 
  -1  -4  12      133.43      141.07      4.87 o 
   0  -4  12      159.81      167.22      4.73 o 
   1  -4  12      464.10      457.69     10.34 o 
   2  -4  12      110.25      105.05      3.83 o 
   3  -4  12      327.43      303.67     11.86 o 
   4  -4  12       53.98       55.70      3.22 o 
   5  -4  12       31.05       36.32      3.22 o 
  -6  -3  12       79.41       88.21      5.93 o 
  -5  -3  12      210.35      199.03      8.24 o 
  -4  -3  12      242.05      222.11      8.51 o 
  -3  -3  12      780.89      780.92     23.28 o 
  -2  -3  12      354.31      336.84     11.22 o 
  -1  -3  12      339.68      336.87      7.80 o 
   0  -3  12       14.55       17.95      1.60 o 
   1  -3  12      158.62      150.64      3.62 o 
   2  -3  12        6.10        4.73      1.48 o 
   3  -3  12      231.48      226.63      5.51 o 
   4  -3  12        5.04        6.94      1.99 o 
   5  -3  12       28.33       29.49      3.27 o 
  -6  -2  12      223.21      215.01     11.65 o 
  -5  -2  12       41.03       48.27      3.13 o 
  -4  -2  12      816.04      855.97     17.59 o 
  -3  -2  12      261.64      258.87      6.06 o 
  -2  -2  12      150.42      160.04      3.74 o 
  -1  -2  12     2467.46     2334.78     37.61 o 
   0  -2  12      677.00      664.07     10.56 o 
   1  -2  12     1114.39     1033.26     16.05 o 
   2  -2  12      708.32      663.30     10.71 o 
   3  -2  12      723.01      719.23     12.51 o 
   4  -2  12        9.78        8.46      1.57 o 
   5  -2  12      134.49      141.49      4.63 o 
  -6  -1  12      281.70      299.37     27.43 o 
  -5  -1  12      227.68      220.11      6.12 o 
  -4  -1  12      694.90      722.98     15.09 o 
  -3  -1  12      556.11      546.05     11.58 o 
  -2  -1  12      822.96      782.03     13.18 o 
  -1  -1  12        4.94        6.74      1.04 o 
   0  -1  12     1626.90     1601.65     22.51 o 
   1  -1  12       24.04       24.45      1.23 o 
   2  -1  12      675.49      684.28     10.77 o 
   3  -1  12      269.34      265.32      5.46 o 
   4  -1  12      214.80      231.08      6.18 o 
   5  -1  12       33.81       33.15      2.64 o 
  -7   0  12       70.43       76.42      4.92 o 
  -6   0  12       12.78       15.04      2.83 o 
  -5   0  12      272.58      281.98     12.76 o 
  -4   0  12        8.98       10.80      1.88 o 
  -3   0  12      172.64      178.93      4.85 o 
  -2   0  12     1319.83     1271.71     19.50 o 
  -1   0  12      767.44      765.87     11.15 o 
   0   0  12     1878.40     1827.29     24.25 o 
   1   0  12      791.69      779.57     11.89 o 
   2   0  12      914.21      909.48     18.83 o 
   3   0  12      168.61      170.40      4.94 o 
   4   0  12      850.42      893.11     18.90 o 
   5   0  12       13.31       10.98      2.34 o 
  -6   1  12       77.49       89.59      4.83 o 
  -5   1  12      124.55      132.44      8.34 o 
  -4   1  12      109.83      117.62      5.11 o 
  -3   1  12      218.16      222.12      7.53 o 
  -2   1  12      160.41      165.36      3.61 o 
  -1   1  12     1296.51     1279.98     20.88 o 
   0   1  12      105.77      102.43      2.85 o 
   1   1  12      395.12      420.60      9.40 o 
   2   1  12        1.43        4.08      1.65 o 
   3   1  12      563.31      599.97     13.10 o 
   4   1  12       75.30       74.46      3.34 o 
   5   1  12       76.91       81.01      3.64 o 
  -6   2  12        5.06        5.24      4.32 o 
  -5   2  12       16.20       18.45      4.06 o 
  -4   2  12        2.62       -0.12      2.06 o 
  -3   2  12      339.44      340.28      7.89 o 
  -2   2  12      399.58      404.24      7.90 o 
  -1   2  12      485.78      469.32      9.20 o 
   0   2  12       73.94       78.80      2.67 o 
   1   2  12      370.02      381.33      8.68 o 
   2   2  12      300.22      293.06      7.12 o 
   3   2  12      433.73      457.00     12.92 o 
   4   2  12       65.58       69.58      5.61 o 
  -6   3  12        4.11        4.34      2.12 o 
  -5   3  12       14.23       15.22      2.55 o 
  -4   3  12       65.61       66.16      3.17 o 
  -3   3  12      106.05      102.44      3.48 o 
  -2   3  12      306.65      300.74     10.76 o 
  -1   3  12       56.72       55.83      2.50 o 
   0   3  12       58.16       68.38      2.52 o 
   1   3  12       21.72       24.72      1.82 o 
   2   3  12      277.43      294.38      6.51 o 
   3   3  12        5.20        7.23      1.97 o 
   4   3  12       30.75       36.50      3.42 o 
  -6   4  12      102.15      110.72      8.04 o 
  -5   4  12       17.66       16.48      4.02 o 
  -4   4  12      262.09      264.27      6.54 o 
  -3   4  12       15.13       16.42      1.62 o 
  -2   4  12       77.75       78.54      2.78 o 
  -1   4  12       12.80       14.23      2.61 o 
   0   4  12      284.74      281.36      9.48 o 
   1   4  12       15.50       14.91      2.11 o 
   2   4  12       90.57       93.99      3.85 o 
   3   4  12       18.68       22.78      3.00 o 
  -5   5  12       12.04       10.95      4.03 o 
  -4   5  12      196.65      194.54      8.66 o 
  -3   5  12        2.87        2.07      3.05 o 
  -2   5  12      143.14      150.39      7.24 o 
  -1   5  12       35.06       29.74      5.02 o 
   0   5  12      134.25      128.33      7.10 o 
   1   5  12        0.55        0.45      3.32 o 
   2   5  12       17.26       26.91      7.13 o 
  -4   6  12       41.91       44.73      4.90 o 
  -3   6  12       19.65       20.44      4.05 o 
  -2   6  12      153.79      143.70     13.46 o 
  -1   6  12       41.58       30.95      5.83 o 
   0   6  12       42.53       40.17      4.75 o 
   1   6  12        5.75        2.95      5.32 o 
  -2   7  12       16.17       14.97      4.12 o 
  -1   7  12       84.71       89.22      8.64 o 
  -2  -8  13      304.49      318.01     11.55 o 
  -1  -8  13       14.29       10.00      6.03 o 
   0  -8  13      226.61      233.15      7.24 o 
   1  -8  13        0.30       -0.05      2.43 o 
   2  -8  13      137.33      146.38      8.32 o 
  -3  -7  13      105.88      105.48      5.95 o 
  -2  -7  13      211.91      205.31      9.04 o 
  -1  -7  13      239.62      236.46      9.12 o 
   0  -7  13      276.54      281.97      8.15 o 
   1  -7  13      135.30      137.22      4.71 o 
   2  -7  13      148.06      148.36      5.13 o 
   3  -7  13       21.19       22.00      2.82 o 
  -4  -6  13        1.80        2.81      3.13 o 
  -3  -6  13      376.82      395.26     13.50 o 
  -2  -6  13        0.07        1.63      2.85 o 
  -1  -6  13      440.68      454.17     14.84 o 
   0  -6  13       44.31       40.80      2.85 o 
   1  -6  13      299.95      285.46      8.21 o 
   2  -6  13       32.33       32.69      2.68 o 
   3  -6  13      212.76      209.57      6.37 o 
   4  -6  13      171.90      160.50      5.76 o 
  -5  -5  13       63.62       80.12      5.40 o 
  -4  -5  13      125.86      127.05     12.76 o 
  -3  -5  13      113.27      102.62      5.61 o 
  -2  -5  13      187.49      173.60      7.32 o 
  -1  -5  13      495.10      479.36     15.42 o 
   0  -5  13      150.71      148.00      4.57 o 
   1  -5  13      262.98      234.74      6.27 o 
   2  -5  13       61.58       58.98      3.10 o 
   3  -5  13      264.97      259.39     10.04 o 
   4  -5  13        6.44        6.87      2.57 o 
  -5  -4  13       22.19       25.92      3.83 o 
  -4  -4  13      363.75      363.58     12.50 o 
  -3  -4  13        4.27        0.50      3.32 o 
  -2  -4  13      252.76      238.45      8.81 o 
  -1  -4  13       97.78       83.20      3.29 o 
   0  -4  13      319.78      300.58      7.37 o 
   1  -4  13      237.40      218.88      6.03 o 
   2  -4  13      262.08      262.54      9.22 o 
   3  -4  13      290.71      266.28      7.25 o 
   4  -4  13      184.49      199.27     10.17 o 
  -6  -3  13       21.42       21.34      4.03 o 
  -5  -3  13       31.51       42.49      4.05 o 
  -4  -3  13      203.34      193.79      8.08 o 
  -3  -3  13       64.32       55.37      3.98 o 
  -2  -3  13      164.88      159.30      9.44 o 
  -1  -3  13      480.55      451.34     10.15 o 
   0  -3  13      389.42      368.74      7.82 o 
   1  -3  13       38.81       36.30      2.61 o 
   2  -3  13      167.25      168.49      5.13 o 
   3  -3  13        2.05        2.55      1.79 o 
   4  -3  13      214.68      222.55      5.77 o 
   5  -3  13       24.43       25.66      3.54 o 
  -6  -2  13       48.89       41.80      5.63 o 
  -5  -2  13       15.21       11.79      2.49 o 
  -4  -2  13      105.87      109.57      4.63 o 
  -3  -2  13       57.98       55.93      2.21 o 
  -2  -2  13       12.46       12.67      1.20 o 
  -1  -2  13       81.26       79.52      2.27 o 
   0  -2  13      349.38      345.62      6.01 o 
   1  -2  13       14.23       19.29      1.39 o 
   2  -2  13      385.04      346.34      6.60 o 
   3  -2  13      569.22      563.55     10.15 o 
   4  -2  13       25.92       28.89      2.73 o 
   5  -2  13       19.68       21.53      2.22 o 
  -6  -1  13       29.77       27.75      7.64 o 
  -5  -1  13      121.15      114.46      5.06 o 
  -4  -1  13       75.16       72.24      2.85 o 
  -3  -1  13      347.73      333.90      7.63 o 
  -2  -1  13        2.43        5.22      1.18 o 
  -1  -1  13       64.69       65.59      2.09 o 
   0  -1  13       22.73       20.80      1.33 o 
   1  -1  13       15.57       15.79      1.29 o 
   2  -1  13       19.24       21.18      1.54 o 
   3  -1  13      156.95      170.97      4.96 o 
   4  -1  13        2.87        3.96      2.04 o 
   5  -1  13       83.50       99.82      4.10 o 
  -6   0  13        7.12        8.06      2.77 o 
  -5   0  13      279.57      296.12      9.87 o 
  -4   0  13        3.18        2.31      2.13 o 
  -3   0  13      263.84      271.01      6.05 o 
  -2   0  13      630.04      612.58     10.66 o 
  -1   0  13      400.99      402.19      7.42 o 
   0   0  13      189.64      187.72      3.70 o 
   1   0  13      775.29      736.34     15.49 o 
   2   0  13        1.79       -0.29      1.65 o 
   3   0  13       21.43       16.15      3.15 o 
   4   0  13        2.20       -0.99      2.00 o 
  -6   1  13      170.49      174.46     13.06 o 
  -5   1  13      220.53      217.22      9.65 o 
  -4   1  13      411.17      398.72     12.50 o 
  -3   1  13      807.65      787.94     19.13 o 
  -2   1  13       63.67       64.25      3.25 o 
  -1   1  13      632.80      632.97     12.53 o 
   0   1  13       44.92       42.83      2.22 o 
   1   1  13      455.25      458.14     10.21 o 
   2   1  13        5.42        5.53      1.79 o 
   3   1  13      251.00      260.88      6.80 o 
   4   1  13        2.63        6.33      2.29 o 
  -6   2  13      356.40      384.78     12.50 o 
  -5   2  13        0.67        1.93      1.93 o 
  -4   2  13       99.43      105.63      4.97 o 
  -3   2  13      799.29      770.59     22.45 o 
  -2   2  13      660.10      627.00     15.60 o 
  -1   2  13      848.95      818.02     15.30 o 
   0   2  13      961.01      939.32     17.49 o 
   1   2  13      341.24      344.90      8.07 o 
   2   2  13      119.82      118.71      4.08 o 
   3   2  13      571.29      587.22     13.01 o 
   4   2  13       32.43       33.68      2.93 o 
  -6   3  13      193.13      210.38      6.48 o 
  -5   3  13       53.09       49.94      3.52 o 
  -4   3  13      236.69      255.35      8.66 o 
  -3   3  13      174.93      168.85      5.05 o 
  -2   3  13     1016.65      987.77     20.34 o 
  -1   3  13       76.89       75.52      3.07 o 
   0   3  13      692.95      688.29     14.92 o 
   1   3  13        0.09       -0.83      1.52 o 
   2   3  13      381.99      412.16      9.53 o 
   3   3  13       17.06       16.28      2.23 o 
  -5   4  13        5.53        3.62      3.82 o 
  -4   4  13      159.84      168.39      9.44 o 
  -3   4  13      296.29      308.04      7.33 o 
  -2   4  13      334.30      316.98      9.08 o 
  -1   4  13       97.59      100.34      4.47 o 
   0   4  13      407.37      388.53     14.04 o 
   1   4  13      122.33      124.70      5.29 o 
   2   4  13      327.18      343.84     17.14 o 
   3   4  13       55.65       51.62      4.36 o 
  -4   5  13        9.21        9.59      3.80 o 
  -3   5  13      252.55      232.04      9.93 o 
  -2   5  13      113.45      112.01      6.33 o 
  -1   5  13       98.03       97.06      8.24 o 
   0   5  13        0.58       -3.41      3.41 o 
   1   5  13      225.49      234.71     10.41 o 
   2   5  13        0.75       -1.91      4.72 o 
  -3   6  13       10.14       10.52      4.11 o 
  -2   6  13        7.06        9.14      5.32 o 
  -1   6  13      124.17      109.31      9.04 o 
   0   6  13        8.72        9.85      4.29 o 
  -1  -8  14        3.67        4.42      2.47 o 
   0  -8  14       14.06       15.68      2.79 o 
   1  -8  14       55.51       49.22      4.97 o 
  -3  -7  14       51.18       51.68      4.63 o 
  -2  -7  14       17.26       23.21      3.62 o 
  -1  -7  14       33.21       37.58      3.15 o 
   0  -7  14        2.69        4.05      2.42 o 
   1  -7  14       34.64       34.52      2.87 o 
   2  -7  14        0.11       -0.20      2.22 o 
  -4  -6  14       60.38       58.14      7.84 o 
  -3  -6  14      184.12      198.98      8.59 o 
  -2  -6  14       50.98       52.89      4.34 o 
  -1  -6  14      128.85      126.72      5.05 o 
   0  -6  14       70.39       66.75      4.68 o 
   1  -6  14       81.26       77.72      3.99 o 
   2  -6  14        4.39        5.16      2.33 o 
   3  -6  14       17.41       13.63      2.78 o 
  -5  -5  14       16.51       16.77      3.97 o 
  -4  -5  14      146.86      145.97      7.17 o 
  -3  -5  14      120.85      123.52      6.39 o 
  -2  -5  14      340.53      354.41     12.36 o 
  -1  -5  14       52.35       58.05      3.37 o 
   0  -5  14      155.88      155.78      5.57 o 
   1  -5  14       69.64       71.76      3.51 o 
   2  -5  14       80.00       78.55      3.66 o 
   3  -5  14       67.76       66.26      3.83 o 
   4  -5  14       35.20       38.97      5.25 o 
  -5  -4  14       11.58       10.00      3.48 o 
  -4  -4  14      375.58      392.68     13.63 o 
  -3  -4  14       44.00       46.28      4.19 o 
  -2  -4  14      802.54      783.03     23.72 o 
  -1  -4  14       45.03       43.63      2.98 o 
   0  -4  14      328.64      327.91      8.79 o 
   1  -4  14        2.71        6.67      2.06 o 
   2  -4  14      277.97      267.19      7.18 o 
   3  -4  14        8.40        2.91      2.32 o 
   4  -4  14       60.14       62.30      3.78 o 
  -5  -3  14      209.81      220.31      9.21 o 
  -4  -3  14       96.76       97.04      5.73 o 
  -3  -3  14      418.89      414.64     13.84 o 
  -2  -3  14      831.62      821.61     26.42 o 
  -1  -3  14      399.10      391.31      9.16 o 
   0  -3  14      427.55      404.78      9.48 o 
   1  -3  14      100.49       93.01      4.45 o 
   2  -3  14      399.73      393.81      9.52 o 
   3  -3  14       61.92       62.27      4.20 o 
   4  -3  14      240.83      242.22      8.07 o 
  -6  -2  14        0.01       -0.20      4.22 o 
  -5  -2  14      534.15      549.13     14.35 o 
  -4  -2  14       14.97       12.96      2.52 o 
  -3  -2  14      628.80      644.27     13.57 o 
  -2  -2  14       39.34       35.07      2.20 o 
  -1  -2  14      744.76      684.43     11.79 o 
   0  -2  14      168.55      176.17      4.54 o 
   1  -2  14      636.91      623.68     10.92 o 
   2  -2  14      224.84      213.36      4.72 o 
   3  -2  14      329.75      327.99      6.56 o 
   4  -2  14      255.14      248.14      6.54 o 
  -6  -1  14      122.70      121.83     12.16 o 
  -5  -1  14      154.84      155.79      7.03 o 
  -4  -1  14      172.49      171.20      4.84 o 
  -3  -1  14      373.20      376.75      7.69 o 
  -2  -1  14      581.73      557.55      9.86 o 
  -1  -1  14      771.00      732.93     12.60 o 
   0  -1  14      175.31      175.22      4.01 o 
   1  -1  14      849.75      838.64     14.38 o 
   2  -1  14       21.86       23.77      2.81 o 
   3  -1  14      500.23      510.39     11.50 o 
   4  -1  14       15.45       16.53      2.36 o 
  -6   0  14       60.30       59.12      4.11 o 
  -5   0  14        2.60       -0.45      2.51 o 
  -4   0  14      111.72      123.42      5.46 o 
  -3   0  14        4.89        6.22      2.21 o 
  -2   0  14      123.71      123.42      3.82 o 
  -1   0  14      174.38      177.73      4.85 o 
   0   0  14      316.08      334.11      7.81 o 
   1   0  14      532.28      523.13     11.49 o 
   2   0  14      481.27      491.50     11.05 o 
   3   0  14      122.57      121.28      4.31 o 
   4   0  14      100.24      102.08      4.05 o 
  -6   1  14       20.48       22.65      6.43 o 
  -5   1  14        0.62        0.47      2.48 o 
  -4   1  14      177.56      174.16      6.82 o 
  -3   1  14      214.86      212.99      6.56 o 
  -2   1  14       38.43       37.25      2.56 o 
  -1   1  14      167.86      173.97      4.86 o 
   0   1  14      233.31      237.47      6.03 o 
   1   1  14       13.97       15.76      2.12 o 
   2   1  14      153.38      163.71      4.98 o 
   3   1  14        3.49        5.48      3.24 o 
   4   1  14      339.87      367.56      9.11 o 
  -5   2  14        5.29        9.16      2.28 o 
  -4   2  14       14.37       11.57      2.55 o 
  -3   2  14       46.56       49.47      2.92 o 
  -2   2  14       81.44       80.58      3.69 o 
  -1   2  14       51.93       42.48      5.10 o 
   0   2  14      383.55      386.47      9.19 o 
   1   2  14      100.44      107.41      3.86 o 
   2   2  14       14.89       16.55      2.25 o 
   3   2  14       33.09       30.89      3.05 o 
  -5   3  14      118.65      122.09      7.64 o 
  -4   3  14       31.37       32.28      3.72 o 
  -3   3  14       63.15       63.98      3.76 o 
  -2   3  14       28.72       28.61      2.52 o 
  -1   3  14        4.66        9.41      2.12 o 
   0   3  14        6.32        8.29      2.11 o 
   1   3  14        9.74        9.48      1.99 o 
   2   3  14       66.74       65.24      3.68 o 
   3   3  14       32.13       37.91      4.24 o 
  -5   4  14       20.69       25.12      4.82 o 
  -4   4  14      167.39      169.39      9.65 o 
  -3   4  14      237.32      254.79     12.66 o 
  -2   4  14      228.47      229.37     13.46 o 
  -1   4  14      440.21      440.14     25.40 o 
   0   4  14        3.38        5.24      2.63 o 
   1   4  14       65.82       66.39      5.63 o 
   2   4  14      117.29      127.78      6.85 o 
  -4   5  14       69.04       61.69      6.03 o 
  -3   5  14      215.95      208.82     13.66 o 
  -2   5  14       67.78       53.85      7.23 o 
  -1   5  14      112.85      116.85      6.96 o 
   0   5  14        0.62       -1.93      3.52 o 
   1   5  14      128.56      118.48      7.32 o 
  -2  -7  15      134.96      141.76      9.95 o 
  -1  -7  15       85.86       84.10      4.35 o 
   0  -7  15      307.40      306.15      9.09 o 
   1  -7  15       49.08       48.05      5.12 o 
  -3  -6  15       15.72       18.13      3.75 o 
  -2  -6  15      110.32      103.79      6.03 o 
  -1  -6  15        1.13       -0.05      2.38 o 
   0  -6  15      302.83      294.99      8.79 o 
   1  -6  15        0.22       -1.15      2.27 o 
   2  -6  15      276.19      283.19      8.53 o 
  -4  -5  15       23.55       27.60      4.12 o 
  -3  -5  15        7.85       -0.10      3.13 o 
  -2  -5  15      140.98      148.33      7.10 o 
  -1  -5  15      106.28       88.99      5.12 o 
   0  -5  15      137.22      128.46      5.20 o 
   1  -5  15       91.82       95.02      4.00 o 
   2  -5  15       95.84       86.23      3.97 o 
   3  -5  15       56.24       58.19      6.04 o 
  -5  -4  15       53.14       46.26      4.76 o 
  -4  -4  15       30.09       24.76      3.98 o 
  -3  -4  15      100.16      104.38      9.75 o 
  -2  -4  15       55.13       54.92      3.50 o 
  -1  -4  15       74.25       61.36      3.68 o 
   0  -4  15       40.32       40.44      2.78 o 
   1  -4  15      222.46      216.21      6.26 o 
   2  -4  15       21.07       20.09      2.69 o 
   3  -4  15       33.85       35.62      3.54 o 
  -5  -3  15       44.31       43.00      4.43 o 
  -4  -3  15       34.18       43.35      4.23 o 
  -3  -3  15      251.54      256.94      9.79 o 
  -2  -3  15       17.14       12.63      2.40 o 
  -1  -3  15       38.21       39.73      2.66 o 
   0  -3  15        2.40        1.94      2.08 o 
   1  -3  15      245.00      227.32      6.44 o 
   2  -3  15        1.80        2.37      2.16 o 
   3  -3  15       49.54       49.60      2.86 o 
   4  -3  15       26.40       27.19      3.61 o 
  -5  -2  15      144.19      143.27      9.65 o 
  -4  -2  15       30.34       28.86      2.99 o 
  -3  -2  15      264.03      253.40      7.72 o 
  -2  -2  15       99.30       95.16      2.86 o 
  -1  -2  15      108.52      106.11      2.86 o 
   0  -2  15        6.86        8.55      1.27 o 
   1  -2  15      127.43      126.11      3.35 o 
   2  -2  15        5.36        8.34      1.48 o 
   3  -2  15       23.22       22.50      2.13 o 
   4  -2  15       19.78       23.16      3.45 o 
  -5  -1  15       45.77       47.75      3.42 o 
  -4  -1  15      259.72      278.00      9.27 o 
  -3  -1  15       67.29       70.81      2.69 o 
  -2  -1  15      251.66      248.19      5.17 o 
  -1  -1  15      128.83      129.07      3.41 o 
   0  -1  15       33.46       32.64      1.87 o 
   1  -1  15       43.38       48.64      2.54 o 
   2  -1  15       67.62       68.91      3.10 o 
   3  -1  15       39.35       35.92      2.64 o 
  -5   0  15       26.45       30.76      3.32 o 
  -4   0  15      428.83      439.69     31.65 o 
  -3   0  15       37.61       40.47      3.18 o 
  -2   0  15      721.30      698.97     14.85 o 
  -1   0  15       35.49       34.25      2.22 o 
   0   0  15      352.60      368.91      8.63 o 
   1   0  15       13.13        8.32      1.90 o 
   2   0  15      244.73      254.41     11.37 o 
   3   0  15       49.76       42.48      2.89 o 
  -5   1  15      296.40      311.24     16.58 o 
  -4   1  15      149.18      144.91      6.10 o 
  -3   1  15      448.36      451.96     17.94 o 
  -2   1  15      529.71      511.45     13.21 o 
  -1   1  15      243.19      232.49      6.04 o 
   0   1  15      360.29      374.91      8.76 o 
   1   1  15       52.04       54.44      2.80 o 
   2   1  15      449.62      455.25     10.82 o 
   3   1  15        0.87        0.75      2.20 o 
  -5   2  15      356.04      373.02     11.30 o 
  -4   2  15       17.54       13.36      2.77 o 
  -3   2  15      193.11      199.67      6.41 o 
  -2   2  15       22.86       22.14      2.61 o 
  -1   2  15      817.43      817.99     20.11 o 
   0   2  15       87.55       76.10      3.72 o 
   1   2  15      525.85      543.92     12.15 o 
   2   2  15      100.90      101.76      4.08 o 
  -4   3  15      165.23      155.11      6.32 o 
  -3   3  15       45.19       50.33      3.16 o 
  -2   3  15      236.91      228.61      6.95 o 
  -1   3  15      493.87      521.08     13.50 o 
   0   3  15       39.88       46.15      3.12 o 
   1   3  15      335.76      353.62     16.11 o 
   2   3  15        6.44        6.69      2.22 o 
  -4   4  15        1.72       -1.61      4.02 o 
  -3   4  15        9.12        7.03      3.82 o 
  -2   4  15       24.40       27.34      4.42 o 
  -1   4  15      147.90      150.00      7.24 o 
   0   4  15      166.22      176.26      7.97 o 
   1   4  15       16.47       12.80      3.74 o 
  -2   5  15       24.97       22.10      6.63 o 
  -1   5  15       18.42       20.30      7.23 o 
  -2  -6  16      158.62      172.45      6.57 o 
  -1  -6  16       31.28       31.34      3.24 o 
   0  -6  16      171.16      174.36      6.47 o 
   1  -6  16        1.73        1.91      2.49 o 
  -3  -5  16      229.37      236.62      9.73 o 
  -2  -5  16        0.60        0.86      2.95 o 
  -1  -5  16      342.46      345.55      9.97 o 
   0  -5  16       23.02       24.60      3.00 o 
   1  -5  16      168.23      177.25      5.82 o 
   2  -5  16       39.84       38.34      3.93 o 
  -4  -4  16       57.94       59.27      5.43 o 
  -3  -4  16      166.50      179.32      8.24 o 
  -2  -4  16      136.45      124.96      8.86 o 
  -1  -4  16      531.21      515.81     13.60 o 
   0  -4  16       15.80       16.60      2.63 o 
   1  -4  16      424.92      407.86     10.04 o 
   2  -4  16       15.48       15.25      2.86 o 
   3  -4  16      283.67      299.63      8.70 o 
  -4  -3  16      141.18      132.63      7.23 o 
  -3  -3  16       55.39       54.97      7.33 o 
  -2  -3  16      429.82      391.88     10.90 o 
  -1  -3  16      172.98      158.50      5.91 o 
   0  -3  16      387.55      395.84      9.68 o 
   1  -3  16       63.72       58.39      3.39 o 
   2  -3  16      156.80      166.72      6.50 o 
   3  -3  16      209.93      205.40      7.40 o 
  -5  -2  16       19.82       17.48      4.82 o 
  -4  -2  16      281.09      275.97     10.09 o 
  -3  -2  16        3.29        3.50      2.14 o 
  -2  -2  16      319.36      314.50      7.90 o 
  -1  -2  16        1.90       -0.41      1.76 o 
   0  -2  16      785.12      773.61     13.40 o 
   1  -2  16       12.76       10.89      1.46 o 
   2  -2  16      292.80      296.38      9.18 o 
   3  -2  16       29.44       25.70      3.46 o 
  -5  -1  16       13.05        9.45      5.32 o 
  -4  -1  16      174.91      180.24      8.44 o 
  -3  -1  16       83.62       78.18      6.13 o 
  -2  -1  16       91.90       90.57      3.22 o 
  -1  -1  16      192.69      200.80      5.48 o 
   0  -1  16      358.42      344.27     11.39 o 
   1  -1  16       85.52       88.58      3.45 o 
   2  -1  16      343.56      346.13      8.47 o 
   3  -1  16      126.63      138.44      4.73 o 
  -5   0  16       79.79       86.34      6.03 o 
  -4   0  16       27.55       29.04      3.26 o 
  -3   0  16       57.47       66.86      9.24 o 
  -2   0  16       11.78       14.79      2.29 o 
  -1   0  16      149.77      150.02      7.40 o 
   0   0  16       11.18       14.60      2.08 o 
   1   0  16      135.44      141.00      4.62 o 
   2   0  16       30.27       32.26      2.66 o 
   3   0  16      100.32      117.61      4.54 o 
  -5   1  16       98.00       97.35      5.33 o 
  -4   1  16        1.81       -1.87      2.48 o 
  -3   1  16       62.30       62.16      3.91 o 
  -2   1  16        2.29       -0.67      2.16 o 
  -1   1  16       53.96       48.58      3.14 o 
   0   1  16        4.69        3.72      1.94 o 
   1   1  16      176.12      178.96      5.56 o 
   2   1  16       17.17       23.49      2.64 o 
  -4   2  16        7.78        6.83      4.02 o 
  -3   2  16      181.15      173.25      6.05 o 
  -2   2  16        4.05        1.16      2.23 o 
  -1   2  16       62.79       64.65      3.48 o 
   0   2  16       49.89       45.72      3.23 o 
   1   2  16       51.42       50.03      3.04 o 
   2   2  16        0.81        2.13      2.31 o 
  -4   3  16      132.03      141.05      6.18 o 
  -3   3  16      125.56      133.25      5.23 o 
  -2   3  16       91.26      100.62      4.42 o 
  -1   3  16       51.50       53.93      3.38 o 
   0   3  16        6.68        8.78      2.50 o 
   1   3  16       53.71       60.09      6.39 o 
  -2   4  16      252.47      263.57     10.43 o 
  -1   4  16       17.16        9.67      5.73 o 
  -1  -6  17       92.29       97.26      9.44 o 
   0  -6  17       28.12       23.91      6.83 o 
  -2  -5  17        4.75        4.29      2.90 o 
  -1  -5  17       60.82       63.79      4.85 o 
   0  -5  17       34.87       34.46      3.65 o 
   1  -5  17       11.77        7.32      2.58 o 
  -3  -4  17       93.77      103.89      5.03 o 
  -2  -4  17       31.17       29.60      3.32 o 
  -1  -4  17      109.46      115.49      5.18 o 
   0  -4  17        7.51        2.04      2.65 o 
   1  -4  17      113.51      120.91      4.74 o 
   2  -4  17       24.24       26.58      3.17 o 
  -4  -3  17      181.37      183.30     16.18 o 
  -3  -3  17        0.20       -1.13      2.78 o 
  -2  -3  17      208.76      208.30      7.15 o 
  -1  -3  17        1.33       -2.37      2.37 o 
   0  -3  17      153.92      145.27      5.29 o 
   1  -3  17       17.80       14.73      2.68 o 
   2  -3  17      145.49      151.97      6.68 o 
  -4  -2  17       90.38       89.22      7.43 o 
  -3  -2  17       51.59       53.91      4.38 o 
  -2  -2  17      255.74      253.83      7.01 o 
  -1  -2  17        8.27       11.86      2.19 o 
   0  -2  17      372.25      384.24      9.54 o 
   1  -2  17        4.03        4.01      2.68 o 
   2  -2  17      234.40      250.58      8.45 o 
  -4  -1  17        9.01        8.56      3.11 o 
  -3  -1  17      338.23      335.67     11.05 o 
  -2  -1  17       14.44       13.03      1.80 o 
  -1  -1  17      353.48      343.52      8.27 o 
   0  -1  17       42.13       45.19      2.94 o 
   1  -1  17       89.96      104.58      3.87 o 
   2  -1  17       42.99       40.69      2.78 o 
  -4   0  17       31.21       31.38      3.37 o 
  -3   0  17      310.89      312.47     14.35 o 
  -2   0  17       46.65       43.52      3.10 o 
  -1   0  17      562.91      578.76     13.38 o 
   0   0  17        3.19        3.71      2.12 o 
   1   0  17      290.79      311.50      7.92 o 
   2   0  17        2.82        2.40      2.35 o 
  -4   1  17      238.75      250.85      9.54 o 
  -3   1  17       43.58       37.20      6.73 o 
  -2   1  17      347.34      379.23     10.51 o 
  -1   1  17       41.53       40.16      3.20 o 
   0   1  17      218.17      228.21      7.27 o 
   1   1  17      168.02      168.74      5.40 o 
  -3   2  17        7.13        6.83      2.50 o 
  -2   2  17      220.14      234.63      7.99 o 
  -1   2  17       56.16       55.58      3.50 o 
   0   2  17      488.48      536.30     14.17 o 
  -2   3  17       10.84       11.73      2.68 o 
  -1   3  17       40.86       46.40      3.44 o 
  -2  -4  18      157.75      154.20      6.46 o 
  -1  -4  18      250.18      251.46      8.46 o 
   0  -4  18       73.78       65.91      4.54 o 
  -3  -3  18      102.34      108.03      5.30 o 
  -2  -3  18        2.25        0.66      2.92 o 
  -1  -3  18      194.57      204.13      7.34 o 
   0  -3  18       13.33       13.98      2.78 o 
   1  -3  18      119.90      131.15      6.06 o 
  -3  -2  18      146.73      144.28      9.65 o 
  -2  -2  18        0.48       -0.97      3.03 o 
  -1  -2  18       36.24       29.82      3.91 o 
   0  -2  18        2.58        3.55      2.84 o 
   1  -2  18      162.27      156.16      6.41 o 
  -3  -1  18       88.36       84.93      7.23 o 
  -2  -1  18       22.91       23.42      2.79 o 
  -1  -1  18       46.69       42.35      2.97 o 
   0  -1  18       41.22       43.99      4.73 o 
   1  -1  18      135.68      138.15      4.73 o 
  -3   0  18       42.47       43.06      2.91 o 
  -2   0  18        9.77       12.80      2.99 o 
  -1   0  18      148.64      162.84      7.41 o 
   0   0  18       53.82       61.50      3.24 o 
  -2   1  18      172.79      178.41      6.38 o 
  -1   1  18       44.38       41.14      4.44 o 
   0   1  18      156.53      171.49     11.39 o 
                                                 
